# Supplementary material for: 1,1′-Methyl­enebis[3-(2,6-diiso­propyl­phen­yl)-3,4,5,6-tetra­hydro­pyrimidin-1-ium] dibromide ethanol monosolvate monohydrate
Source: Acta Crystallogr Sect E Struct Rep Online. 2013 Aug 3;69(Pt 9):o1377–8. doi: 10.1107/S1600536813021004 (PMC3884396; doi:10.1107/S1600536813021004)
Supplement: Supplementary file 1 [file e-69-o1377-sup1.cif]

##############################################################################
#                                                                            #
# This CIF contains the data in a paper accepted for publication in          #
# Acta Crystallographica Section E. It conforms to the requirements of       #
# Notes for Authors for Acta Crystallographica Section E, and has been       #
# peer reviewed under the auspices of the IUCr Commission on Journals.       #
#                                                                            #
# Full details of the Crystallographic Information File format               #
# are given in the paper "The Crystallographic Information File (CIF):       #
# a New Standard Archive File for Crystallography" by S. R. Hall, F. H.      #
# Allen and I. D. Brown [Acta Cryst. (1991), A47, 655-685].                  #
#                                                                            #
# The current version of the core CIF dictionary is obtainable from          #
# ftp://ftp.iucr.org/pub/cif_core.dic.                                       #
#                                                                            #
# Software is freely available for graphical display of the structure(s)     #
# in this CIF. For information consult the CIF software page                 #
# http://www.iucr.org/resources/cif/software.                                #
#                                                                            #
# This file may be used for bona fide research purposes within the           #
# scientific community so long as proper attribution is given to the journal # 
# article from which it was obtained.                                        #
#                                                                            #
##############################################################################
data_I
_audit_creation_method
;
  Olex2 1.1
  (compiled 2011.02.15 svn.r1672, GUI svn.r3494)
;
_chemical_name_systematic
;
1,1'-Methylenebis[3-(2,6-diisopropylphenyl)-3,4,5,6-tetrahydropyrimidin-1-ium]
dibromide ethanol monosolvate monohydrate
;
_chemical_name_common     ?
_chemical_formula_moiety     'C33 H50 N4 2+, 2(Br -), C2 H6 O, H2 O'
_chemical_formula_sum     'C35 H58 Br2 N4 O2'
_chemical_formula_iupac     'C33 H50 N4 2+, 2Br -, C2 H6 O, H2 O'
_chemical_formula_weight     726.67
_chemical_melting_point     ?
_space_group_crystal_system     monoclinic
_space_group_name_H-M_alt     'P 21/c'
_space_group_name_Hall     '-P 2ybc'
loop_
    _space_group_symop_id
    _space_group_symop_operation_xyz
    1 'x, y, z'
    2 '-x, y+1/2, -z+1/2'
    3 '-x, -y, -z'
    4 'x, -y-1/2, z-1/2'
_cell_length_a     13.6267(4)
_cell_length_b     10.3769(2)
_cell_length_c     26.9387(6)
_cell_angle_alpha     90.00
_cell_angle_beta     91.361(2)
_cell_angle_gamma     90.00
_cell_volume     3808.13(16)
_cell_formula_units_Z     4
_cell_measurement_reflns_used     5778
_cell_measurement_theta_min     2.9846
_cell_measurement_theta_max     26.3150
_cell_measurement_temperature     291.15
_exptl_crystal_description     prismatic
_exptl_crystal_colour     colourless
_exptl_crystal_size_max     0.40
_exptl_crystal_size_mid     0.35
_exptl_crystal_size_min     0.30
_exptl_crystal_density_diffrn     1.267
_exptl_crystal_density_meas     ?
_exptl_crystal_density_method     'not measured'
_exptl_crystal_F_000     1528
_exptl_absorpt_coefficient_mu     2.162
_exptl_absorpt_correction_type     multi-scan
_exptl_absorpt_process_details
;
(CrysAlis PRO; Agilent, 2011)
;
_exptl_absorpt_correction_T_min     0.82511
_exptl_absorpt_correction_T_max     1.00000
_exptl_special_details     ?
_diffrn_ambient_temperature     291.15
_diffrn_radiation_type     'Mo K\a'
_diffrn_radiation_wavelength     0.7107
_diffrn_radiation_monochromator     graphite
_diffrn_measurement_device_type     'Agilent Xcalibur (Eos, Gemini)'
_diffrn_measurement_method     '\w scans'
_diffrn_detector_area_resol_mean     16.2312
_diffrn_reflns_number     20153
_diffrn_reflns_av_R_equivalents     0.0368
_diffrn_reflns_theta_min     2.99
_diffrn_reflns_theta_max     26.37
_diffrn_reflns_theta_full     26.37
_diffrn_measured_fraction_theta_max     0.999
_diffrn_measured_fraction_theta_full     0.999
_diffrn_reflns_limit_h_min     -17
_diffrn_reflns_limit_h_max     16
_diffrn_reflns_limit_k_min     -11
_diffrn_reflns_limit_k_max     12
_diffrn_reflns_limit_l_min     -33
_diffrn_reflns_limit_l_max     33
_diffrn_standards_number     ?
_diffrn_standards_interval_count     ?
_diffrn_standards_interval_time     ?
_diffrn_standards_decay_%     ?
_refine_special_details
;
Refinement of <i>F</i>^2^ against ALL reflections. The weighted <i>R</i>-factor
<i>wR</i> and goodness of fit <i>S</i> are based on <i>F</i>^2^, conventional
<i>R</i>-factors <i>R</i> are based on <i>F</i>, with <i>F</i> set to zero for
negative <i>F</i>^2^. The threshold expression of <i>F</i>^2^ >
\s(<i>F</i>^2^) is used only for calculating <i>R</i>-factors(gt) <i>etc</i>.
and is not relevant to the choice of reflections for refinement.
<i>R</i>-factors based on <i>F</i>^2^ are statistically about twice as large
as those based on <i>F</i>, and <i>R</i>- factors based on ALL data will be
even larger.
;
_reflns_number_total     7763
_reflns_number_gt     5411
_reflns_threshold_expression     I>2sigma(I)
_refine_ls_structure_factor_coef     Fsqd
_refine_ls_matrix_type     full
_refine_ls_R_factor_all     0.0797
_refine_ls_R_factor_gt     0.0468
_refine_ls_wR_factor_gt     0.0889
_refine_ls_wR_factor_ref     0.1004
_refine_ls_goodness_of_fit_ref     1.029
_refine_ls_restrained_S_all     1.029
_refine_ls_number_reflns     7763
_refine_ls_number_parameters     406
_refine_ls_number_restraints     2
_refine_ls_hydrogen_treatment     mixed
_refine_ls_weighting_scheme     calc
_refine_ls_weighting_details
         'calc w=1/[\s^2^(Fo^2^)+(0.0353P)^2^+1.5781P] where P=(Fo^2^+2Fc^2^)/3'
_atom_sites_solution_hydrogens     geom
_atom_sites_solution_primary     direct
_atom_sites_solution_secondary     difmap
_refine_ls_shift/su_max     0.001
_refine_ls_shift/su_mean     0.000
_refine_diff_density_max     0.529
_refine_diff_density_min     -0.404
_refine_ls_extinction_method     none
_refine_ls_extinction_coef     ?
loop_
    _atom_type_symbol
    _atom_type_description
    _atom_type_scat_dispersion_real
    _atom_type_scat_dispersion_imag
    _atom_type_scat_source
    'C' 'C' 0.0033 0.0016
                         'International Tables Vol C Tables 4.2.6.8 and 6.1.1.4'
    'H' 'H' 0.0000 0.0000
                         'International Tables Vol C Tables 4.2.6.8 and 6.1.1.4'
    'N' 'N' 0.0061 0.0033
                         'International Tables Vol C Tables 4.2.6.8 and 6.1.1.4'
    'Br' 'Br' -0.2901 2.4595
                         'International Tables Vol C Tables 4.2.6.8 and 6.1.1.4'
    'O' 'O' 0.0106 0.0060
                         'International Tables Vol C Tables 4.2.6.8 and 6.1.1.4'
_computing_data_collection
;
CrysAlis PRO (Agilent, 2011)
;
_computing_cell_refinement
;
CrysAlis PRO (Agilent, 2011)
;
_computing_data_reduction
;
CrysAlis PRO (Agilent, 2011)
;
_computing_structure_solution     'SHELXS97 (Sheldrick, 2008)'
_computing_structure_refinement     'SHELXL97 (Sheldrick, 2008)'
_computing_molecular_graphics
;
OLEX2 (Dolomanov <i>et al.</i>, 2009)
;
_computing_publication_material
;
OLEX2 (Dolomanov <i>et al.</i>, 2009)
;
loop_
    _atom_site_type_symbol
    _atom_site_label
    _atom_site_fract_x
    _atom_site_fract_y
    _atom_site_fract_z
    _atom_site_U_iso_or_equiv
    _atom_site_adp_type
    _atom_site_calc_flag
    _atom_site_refinement_flags
    _atom_site_occupancy
    _atom_site_symmetry_multiplicity
    _atom_site_disorder_assembly
    _atom_site_disorder_group
    Br Br1 -0.00021(3) 0.39577(3) 0.739687(12) 0.05244(12) Uani d . 1 1 . .
    Br Br2 0.15358(3) 0.69268(4) 0.506573(13) 0.06818(14) Uani d . 1 1 . .
    O O1 0.3004(2) 0.4779(3) 0.55638(12) 0.0927(9) Uani d . 1 1 . .
    H H1 0.2678 0.5316 0.5409 0.139 Uiso calc R 1 1 . .
    O O2 0.1471(3) 0.6392(4) 0.77111(16) 0.1121(12) Uani d D 1 1 . .
    N N1 -0.11949(16) 0.62173(19) 0.62054(8) 0.0300(5) Uani d . 1 1 . .
    N N2 0.01884(16) 0.50715(19) 0.59859(7) 0.0278(5) Uani d . 1 1 . .
    N N3 0.08481(16) 0.29232(19) 0.60165(8) 0.0288(5) Uani d . 1 1 . .
    N N4 0.20292(16) 0.17986(19) 0.64720(8) 0.0314(5) Uani d . 1 1 . .
    C C1 -0.0641(2) 0.6922(3) 0.65980(10) 0.0350(7) Uani d . 1 1 . .
    H H1A -0.0663 0.6448 0.6908 0.042 Uiso calc R 1 1 . .
    H H1B -0.0936 0.7762 0.6649 0.042 Uiso calc R 1 1 . .
    C C2 0.0408(2) 0.7081(2) 0.64459(10) 0.0371(7) Uani d . 1 1 . .
    H H2C 0.0786 0.7485 0.6713 0.045 Uiso calc R 1 1 . .
    H H2D 0.0434 0.7636 0.6157 0.045 Uiso calc R 1 1 . .
    C C3 0.0852(2) 0.5776(2) 0.63261(10) 0.0340(6) Uani d . 1 1 . .
    H H3A 0.1483 0.5895 0.6174 0.041 Uiso calc R 1 1 . .
    H H3B 0.0954 0.5286 0.6629 0.041 Uiso calc R 1 1 . .
    C C4 -0.0745(2) 0.5337(2) 0.59437(9) 0.0297(6) Uani d . 1 1 . .
    H H4 -0.1119 0.4872 0.5713 0.036 Uiso calc R 1 1 . .
    C C5 0.0609(2) 0.4029(2) 0.56977(9) 0.0313(6) Uani d . 1 1 . .
    H H5A 0.1199 0.4330 0.5540 0.038 Uiso calc R 1 1 . .
    H H5B 0.0144 0.3766 0.5439 0.038 Uiso calc R 1 1 . .
    C C6 0.0022(2) 0.2149(3) 0.61961(11) 0.0388(7) Uani d . 1 1 . .
    H H6A -0.0466 0.2039 0.5932 0.047 Uiso calc R 1 1 . .
    H H6B -0.0284 0.2590 0.6470 0.047 Uiso calc R 1 1 . .
    C C7 0.0398(2) 0.0843(3) 0.63669(12) 0.0422(7) Uani d . 1 1 . .
    H H7A -0.0118 0.0384 0.6534 0.051 Uiso calc R 1 1 . .
    H H7B 0.0588 0.0338 0.6082 0.051 Uiso calc R 1 1 . .
    C C8 0.1273(2) 0.1014(3) 0.67170(11) 0.0404(7) Uani d . 1 1 . .
    H H8A 0.1070 0.1438 0.7018 0.049 Uiso calc R 1 1 . .
    H H8B 0.1543 0.0178 0.6806 0.049 Uiso calc R 1 1 . .
    C C9 0.1756(2) 0.2702(2) 0.61571(9) 0.0296(6) Uani d . 1 1 . .
    H H9 0.2242 0.3220 0.6025 0.036 Uiso calc R 1 1 . .
    C C10 0.3050(2) 0.1641(3) 0.66192(10) 0.0347(7) Uani d . 1 1 . .
    C C11 0.3474(2) 0.2525(3) 0.69526(11) 0.0392(7) Uani d . 1 1 . .
    C C12 0.4457(2) 0.2335(3) 0.70865(12) 0.0499(8) Uani d . 1 1 . .
    H H12 0.4765 0.2908 0.7305 0.060 Uiso calc R 1 1 . .
    C C13 0.4980(3) 0.1318(3) 0.69028(13) 0.0566(9) Uani d . 1 1 . .
    H H13 0.5637 0.1215 0.6996 0.068 Uiso calc R 1 1 . .
    C C14 0.4540(2) 0.0454(3) 0.65826(13) 0.0523(8) Uani d . 1 1 . .
    H H14 0.4903 -0.0237 0.6465 0.063 Uiso calc R 1 1 . .
    C C15 0.3567(2) 0.0587(3) 0.64302(11) 0.0408(7) Uani d . 1 1 . .
    C C16 0.3111(2) -0.0400(3) 0.60767(12) 0.0514(8) Uani d . 1 1 . .
    H H16 0.2449 -0.0105 0.5984 0.062 Uiso calc R 1 1 . .
    C C17 0.3022(3) -0.1712(3) 0.63334(15) 0.0695(11) Uani d . 1 1 . .
    H H17A 0.2725 -0.2320 0.6107 0.104 Uiso calc R 1 1 . .
    H H17B 0.2622 -0.1627 0.6620 0.104 Uiso calc R 1 1 . .
    H H17C 0.3663 -0.2012 0.6434 0.104 Uiso calc R 1 1 . .
    C C18 0.3695(3) -0.0539(4) 0.56023(13) 0.0683(10) Uani d . 1 1 . .
    H H18A 0.4334 -0.0879 0.5683 0.103 Uiso calc R 1 1 . .
    H H18B 0.3760 0.0289 0.5448 0.103 Uiso calc R 1 1 . .
    H H18C 0.3356 -0.1115 0.5378 0.103 Uiso calc R 1 1 . .
    C C19 0.2922(2) 0.3655(3) 0.71713(11) 0.0430(7) Uani d . 1 1 . .
    H H19 0.2232 0.3582 0.7064 0.052 Uiso calc R 1 1 . .
    C C20 0.2963(3) 0.3628(3) 0.77382(12) 0.0651(10) Uani d . 1 1 . .
    H H20A 0.2691 0.2831 0.7853 0.098 Uiso calc R 1 1 . .
    H H20B 0.2591 0.4336 0.7865 0.098 Uiso calc R 1 1 . .
    H H20C 0.3633 0.3699 0.7853 0.098 Uiso calc R 1 1 . .
    C C21 0.3311(3) 0.4933(3) 0.69788(13) 0.0615(10) Uani d . 1 1 . .
    H H21A 0.3985 0.5033 0.7083 0.092 Uiso calc R 1 1 . .
    H H21B 0.2930 0.5628 0.7109 0.092 Uiso calc R 1 1 . .
    H H21C 0.3263 0.4943 0.6623 0.092 Uiso calc R 1 1 . .
    C C22 -0.2241(2) 0.6421(3) 0.61480(10) 0.0348(7) Uani d . 1 1 . .
    C C23 -0.2563(2) 0.7541(3) 0.59017(11) 0.0419(7) Uani d . 1 1 . .
    C C24 -0.3565(3) 0.7721(3) 0.58588(13) 0.0589(9) Uani d . 1 1 . .
    H H24 -0.3806 0.8453 0.5698 0.071 Uiso calc R 1 1 . .
    C C25 -0.4211(3) 0.6851(4) 0.60466(15) 0.0653(10) Uani d . 1 1 . .
    H H25 -0.4883 0.6989 0.6006 0.078 Uiso calc R 1 1 . .
    C C26 -0.3876(2) 0.5773(3) 0.62942(13) 0.0566(9) Uani d . 1 1 . .
    H H26 -0.4326 0.5195 0.6422 0.068 Uiso calc R 1 1 . .
    C C27 -0.2878(2) 0.5531(3) 0.63568(11) 0.0413(7) Uani d . 1 1 . .
    C C28 -0.2532(2) 0.4340(3) 0.66426(11) 0.0464(8) Uani d . 1 1 . .
    H H28 -0.1815 0.4383 0.6678 0.056 Uiso calc R 1 1 . .
    C C29 -0.2952(3) 0.4302(4) 0.71605(13) 0.0721(11) Uani d . 1 1 . .
    H H29A -0.3654 0.4246 0.7135 0.108 Uiso calc R 1 1 . .
    H H29B -0.2768 0.5072 0.7337 0.108 Uiso calc R 1 1 . .
    H H29C -0.2698 0.3564 0.7336 0.108 Uiso calc R 1 1 . .
    C C30 -0.2795(3) 0.3113(3) 0.63574(14) 0.0677(11) Uani d . 1 1 . .
    H H30A -0.3495 0.3055 0.6314 0.101 Uiso calc R 1 1 . .
    H H30B -0.2559 0.2377 0.6540 0.101 Uiso calc R 1 1 . .
    H H30C -0.2498 0.3133 0.6038 0.101 Uiso calc R 1 1 . .
    C C31 -0.1854(3) 0.8498(3) 0.56818(12) 0.0502(8) Uani d . 1 1 . .
    H H31 -0.1210 0.8351 0.5841 0.060 Uiso calc R 1 1 . .
    C C32 -0.2133(3) 0.9887(3) 0.57786(16) 0.0871(14) Uani d . 1 1 . .
    H H32A -0.1667 1.0449 0.5627 0.131 Uiso calc R 1 1 . .
    H H32B -0.2133 1.0040 0.6130 0.131 Uiso calc R 1 1 . .
    H H32C -0.2776 1.0052 0.5640 0.131 Uiso calc R 1 1 . .
    C C33 -0.1749(4) 0.8245(4) 0.51276(15) 0.0951(15) Uani d . 1 1 . .
    H H33A -0.1561 0.7364 0.5077 0.143 Uiso calc R 1 1 . .
    H H33B -0.1256 0.8805 0.4998 0.143 Uiso calc R 1 1 . .
    H H33C -0.2365 0.8407 0.4958 0.143 Uiso calc R 1 1 . .
    C C34 0.3869(3) 0.4560(5) 0.53238(17) 0.0906(14) Uani d . 1 1 . .
    H H34A 0.4293 0.5306 0.5364 0.109 Uiso calc R 1 1 . .
    H H34B 0.3730 0.4445 0.4972 0.109 Uiso calc R 1 1 . .
    C C35 0.4385(4) 0.3408(5) 0.55190(18) 0.1017(16) Uani d . 1 1 . .
    H H35A 0.4931 0.3214 0.5313 0.153 Uiso calc R 1 1 . .
    H H35B 0.3941 0.2690 0.5518 0.153 Uiso calc R 1 1 . .
    H H35C 0.4617 0.3572 0.5852 0.153 Uiso calc R 1 1 . .
    H H2A 0.112(7) 0.567(7) 0.761(4) 0.38(7) Uiso d D 1 1 . .
    H H2B 0.105(4) 0.709(4) 0.772(2) 0.16(2) Uiso d D 1 1 . .
loop_
    _atom_site_aniso_label
    _atom_site_aniso_U_11
    _atom_site_aniso_U_22
    _atom_site_aniso_U_33
    _atom_site_aniso_U_12
    _atom_site_aniso_U_13
    _atom_site_aniso_U_23
    Br1 0.0687(3) 0.04436(19) 0.04453(19) 0.00286(16) 0.00722(16) 0.00699(14)
    Br2 0.0827(3) 0.0748(3) 0.0463(2) -0.0282(2) -0.01361(19) 0.01094(17)
    O1 0.074(2) 0.109(2) 0.096(2) 0.0035(17) 0.0389(18) 0.0350(17)
    O2 0.092(3) 0.087(2) 0.158(3) 0.014(2) -0.008(2) -0.031(2)
    N1 0.0276(13) 0.0288(12) 0.0336(12) 0.0041(10) 0.0011(10) -0.0034(9)
    N2 0.0264(13) 0.0276(11) 0.0296(11) 0.0009(10) 0.0028(9) -0.0006(9)
    N3 0.0259(13) 0.0287(11) 0.0319(12) 0.0018(10) 0.0015(10) 0.0008(9)
    N4 0.0288(14) 0.0286(12) 0.0367(13) 0.0006(10) 0.0018(10) 0.0047(10)
    C1 0.0376(18) 0.0340(15) 0.0333(15) -0.0006(13) 0.0009(12) -0.0060(12)
    C2 0.0390(18) 0.0334(15) 0.0390(16) -0.0062(13) 0.0005(13) -0.0070(12)
    C3 0.0285(16) 0.0408(16) 0.0326(14) -0.0026(13) -0.0007(12) 0.0011(12)
    C4 0.0321(17) 0.0278(14) 0.0292(14) -0.0001(13) -0.0003(12) 0.0019(11)
    C5 0.0342(16) 0.0327(14) 0.0270(14) 0.0053(13) 0.0038(12) 0.0007(11)
    C6 0.0272(17) 0.0403(16) 0.0488(18) -0.0052(13) 0.0017(13) 0.0033(13)
    C7 0.0360(18) 0.0333(16) 0.0574(19) -0.0053(14) 0.0015(15) 0.0080(13)
    C8 0.0361(18) 0.0373(15) 0.0480(17) -0.0010(14) 0.0045(14) 0.0119(13)
    C9 0.0303(17) 0.0264(14) 0.0325(14) 0.0001(12) 0.0069(12) -0.0022(11)
    C10 0.0275(16) 0.0352(15) 0.0414(16) -0.0001(13) -0.0019(13) 0.0093(12)
    C11 0.0348(18) 0.0391(16) 0.0437(17) -0.0030(14) -0.0010(14) 0.0094(13)
    C12 0.043(2) 0.0499(19) 0.057(2) -0.0084(17) -0.0092(16) 0.0024(15)
    C13 0.0298(19) 0.060(2) 0.079(3) 0.0037(17) -0.0086(17) 0.0130(18)
    C14 0.036(2) 0.0485(19) 0.072(2) 0.0095(16) -0.0011(17) 0.0019(17)
    C15 0.0340(18) 0.0368(16) 0.0517(18) 0.0053(14) 0.0012(14) 0.0052(13)
    C16 0.040(2) 0.0454(18) 0.069(2) 0.0103(16) -0.0023(17) -0.0065(16)
    C17 0.070(3) 0.050(2) 0.089(3) -0.0072(19) 0.010(2) -0.0083(19)
    C18 0.074(3) 0.066(2) 0.065(2) 0.013(2) 0.004(2) -0.0034(19)
    C19 0.0421(19) 0.0441(17) 0.0426(18) -0.0052(15) -0.0012(14) -0.0012(13)
    C20 0.080(3) 0.067(2) 0.049(2) 0.003(2) 0.0071(19) 0.0005(17)
    C21 0.077(3) 0.0452(19) 0.062(2) -0.0038(19) 0.0043(19) 0.0010(16)
    C22 0.0320(17) 0.0333(15) 0.0389(16) 0.0067(13) -0.0016(13) -0.0103(12)
    C23 0.045(2) 0.0382(16) 0.0427(17) 0.0098(15) -0.0017(14) -0.0107(13)
    C24 0.051(2) 0.052(2) 0.073(2) 0.0231(19) -0.0071(19) -0.0043(17)
    C25 0.031(2) 0.073(3) 0.092(3) 0.0170(19) -0.0035(19) -0.014(2)
    C26 0.034(2) 0.057(2) 0.079(2) 0.0004(17) 0.0082(17) -0.0083(18)
    C27 0.0316(18) 0.0418(16) 0.0505(18) 0.0033(14) 0.0016(14) -0.0108(14)
    C28 0.0377(19) 0.0449(17) 0.057(2) -0.0037(15) 0.0092(15) 0.0022(15)
    C29 0.075(3) 0.077(3) 0.065(2) -0.002(2) 0.012(2) 0.0046(19)
    C30 0.078(3) 0.049(2) 0.077(3) 0.0000(19) 0.012(2) -0.0043(18)
    C31 0.059(2) 0.0399(17) 0.052(2) 0.0096(16) -0.0053(17) 0.0034(14)
    C32 0.116(4) 0.045(2) 0.101(3) 0.000(2) 0.001(3) -0.002(2)
    C33 0.134(5) 0.091(3) 0.062(3) -0.013(3) 0.027(3) -0.007(2)
    C34 0.078(3) 0.099(3) 0.096(3) -0.014(3) 0.030(3) 0.014(3)
    C35 0.080(4) 0.109(4) 0.117(4) -0.003(3) 0.024(3) 0.016(3)
_geom_special_details
;
All e.s.d.'s (except the e.s.d. in the dihedral angle between two l.s. planes)
are estimated using the full covariance matrix. The cell e.s.d.'s are taken
into account individually in the estimation of e.s.d.'s in distances, angles
and torsion angles; correlations between e.s.d.'s in cell parameters are only
used when they are defined by crystal symmetry. An approximate (isotropic)
treatment of cell e.s.d.'s is used for estimating e.s.d.'s involving l.s.
planes.
;
loop_
    _geom_bond_atom_site_label_1
    _geom_bond_atom_site_label_2
    _geom_bond_site_symmetry_2
    _geom_bond_distance
    _geom_bond_publ_flag
    O1 H1 . 0.8200 ?
    O1 C34 . 1.376(5) ?
    O2 H2A . 0.92(2) ?
    O2 H2B . 0.928(19) ?
    N1 C1 . 1.478(3) ?
    N1 C4 . 1.314(3) ?
    N1 C22 . 1.446(3) ?
    N2 C3 . 1.467(3) ?
    N2 C4 . 1.304(3) ?
    N2 C5 . 1.457(3) ?
    N3 C5 . 1.465(3) ?
    N3 C6 . 1.474(3) ?
    N3 C9 . 1.305(3) ?
    N4 C8 . 1.481(3) ?
    N4 C9 . 1.312(3) ?
    N4 C10 . 1.446(3) ?
    C1 H1A . 0.9700 ?
    C1 H1B . 0.9700 ?
    C1 C2 . 1.506(4) ?
    C2 H2C . 0.9700 ?
    C2 H2D . 0.9700 ?
    C2 C3 . 1.521(4) ?
    C3 H3A . 0.9700 ?
    C3 H3B . 0.9700 ?
    C4 H4 . 0.9300 ?
    C5 H5A . 0.9700 ?
    C5 H5B . 0.9700 ?
    C6 H6A . 0.9700 ?
    C6 H6B . 0.9700 ?
    C6 C7 . 1.517(4) ?
    C7 H7A . 0.9700 ?
    C7 H7B . 0.9700 ?
    C7 C8 . 1.512(4) ?
    C8 H8A . 0.9700 ?
    C8 H8B . 0.9700 ?
    C9 H9 . 0.9300 ?
    C10 C11 . 1.399(4) ?
    C10 C15 . 1.404(4) ?
    C11 C12 . 1.393(4) ?
    C11 C19 . 1.519(4) ?
    C12 H12 . 0.9300 ?
    C12 C13 . 1.372(4) ?
    C13 H13 . 0.9300 ?
    C13 C14 . 1.373(5) ?
    C14 H14 . 0.9300 ?
    C14 C15 . 1.385(4) ?
    C15 C16 . 1.521(4) ?
    C16 H16 . 0.9800 ?
    C16 C17 . 1.534(4) ?
    C16 C18 . 1.528(4) ?
    C17 H17A . 0.9600 ?
    C17 H17B . 0.9600 ?
    C17 H17C . 0.9600 ?
    C18 H18A . 0.9600 ?
    C18 H18B . 0.9600 ?
    C18 H18C . 0.9600 ?
    C19 H19 . 0.9800 ?
    C19 C20 . 1.527(4) ?
    C19 C21 . 1.523(4) ?
    C20 H20A . 0.9600 ?
    C20 H20B . 0.9600 ?
    C20 H20C . 0.9600 ?
    C21 H21A . 0.9600 ?
    C21 H21B . 0.9600 ?
    C21 H21C . 0.9600 ?
    C22 C23 . 1.403(4) ?
    C22 C27 . 1.395(4) ?
    C23 C24 . 1.381(4) ?
    C23 C31 . 1.516(4) ?
    C24 H24 . 0.9300 ?
    C24 C25 . 1.367(5) ?
    C25 H25 . 0.9300 ?
    C25 C26 . 1.374(5) ?
    C26 H26 . 0.9300 ?
    C26 C27 . 1.389(4) ?
    C27 C28 . 1.525(4) ?
    C28 H28 . 0.9800 ?
    C28 C29 . 1.521(4) ?
    C28 C30 . 1.526(4) ?
    C29 H29A . 0.9600 ?
    C29 H29B . 0.9600 ?
    C29 H29C . 0.9600 ?
    C30 H30A . 0.9600 ?
    C30 H30B . 0.9600 ?
    C30 H30C . 0.9600 ?
    C31 H31 . 0.9800 ?
    C31 C32 . 1.515(4) ?
    C31 C33 . 1.526(5) ?
    C32 H32A . 0.9600 ?
    C32 H32B . 0.9600 ?
    C32 H32C . 0.9600 ?
    C33 H33A . 0.9600 ?
    C33 H33B . 0.9600 ?
    C33 H33C . 0.9600 ?
    C34 H34A . 0.9700 ?
    C34 H34B . 0.9700 ?
    C34 C35 . 1.477(6) ?
    C35 H35A . 0.9600 ?
    C35 H35B . 0.9600 ?
    C35 H35C . 0.9600 ?
loop_
    _geom_angle_atom_site_label_1
    _geom_angle_atom_site_label_2
    _geom_angle_atom_site_label_3
    _geom_angle_site_symmetry_1
    _geom_angle_site_symmetry_3
    _geom_angle
    _geom_angle_publ_flag
    C34 O1 H1 . . 109.5 ?
    H2A O2 H2B . . 109(8) ?
    C4 N1 C1 . . 119.4(2) ?
    C4 N1 C22 . . 121.0(2) ?
    C22 N1 C1 . . 119.3(2) ?
    C4 N2 C3 . . 122.3(2) ?
    C4 N2 C5 . . 120.4(2) ?
    C5 N2 C3 . . 117.3(2) ?
    C5 N3 C6 . . 117.3(2) ?
    C9 N3 C5 . . 120.3(2) ?
    C9 N3 C6 . . 122.3(2) ?
    C9 N4 C8 . . 119.4(2) ?
    C9 N4 C10 . . 120.9(2) ?
    C10 N4 C8 . . 119.4(2) ?
    N1 C1 H1A . . 109.8 ?
    N1 C1 H1B . . 109.8 ?
    N1 C1 C2 . . 109.3(2) ?
    H1A C1 H1B . . 108.3 ?
    C2 C1 H1A . . 109.8 ?
    C2 C1 H1B . . 109.8 ?
    C1 C2 H2C . . 109.6 ?
    C1 C2 H2D . . 109.6 ?
    C1 C2 C3 . . 110.2(2) ?
    H2C C2 H2D . . 108.1 ?
    C3 C2 H2C . . 109.6 ?
    C3 C2 H2D . . 109.6 ?
    N2 C3 C2 . . 109.5(2) ?
    N2 C3 H3A . . 109.8 ?
    N2 C3 H3B . . 109.8 ?
    C2 C3 H3A . . 109.8 ?
    C2 C3 H3B . . 109.8 ?
    H3A C3 H3B . . 108.2 ?
    N1 C4 H4 . . 117.7 ?
    N2 C4 N1 . . 124.5(3) ?
    N2 C4 H4 . . 117.7 ?
    N2 C5 N3 . . 110.73(19) ?
    N2 C5 H5A . . 109.5 ?
    N2 C5 H5B . . 109.5 ?
    N3 C5 H5A . . 109.5 ?
    N3 C5 H5B . . 109.5 ?
    H5A C5 H5B . . 108.1 ?
    N3 C6 H6A . . 109.8 ?
    N3 C6 H6B . . 109.8 ?
    N3 C6 C7 . . 109.3(2) ?
    H6A C6 H6B . . 108.3 ?
    C7 C6 H6A . . 109.8 ?
    C7 C6 H6B . . 109.8 ?
    C6 C7 H7A . . 109.7 ?
    C6 C7 H7B . . 109.7 ?
    H7A C7 H7B . . 108.2 ?
    C8 C7 C6 . . 109.9(2) ?
    C8 C7 H7A . . 109.7 ?
    C8 C7 H7B . . 109.7 ?
    N4 C8 C7 . . 109.4(2) ?
    N4 C8 H8A . . 109.8 ?
    N4 C8 H8B . . 109.8 ?
    C7 C8 H8A . . 109.8 ?
    C7 C8 H8B . . 109.8 ?
    H8A C8 H8B . . 108.2 ?
    N3 C9 N4 . . 124.5(2) ?
    N3 C9 H9 . . 117.8 ?
    N4 C9 H9 . . 117.8 ?
    C11 C10 N4 . . 118.8(2) ?
    C11 C10 C15 . . 122.7(3) ?
    C15 C10 N4 . . 118.5(3) ?
    C10 C11 C19 . . 123.7(3) ?
    C12 C11 C10 . . 116.9(3) ?
    C12 C11 C19 . . 119.4(3) ?
    C11 C12 H12 . . 119.3 ?
    C13 C12 C11 . . 121.4(3) ?
    C13 C12 H12 . . 119.3 ?
    C12 C13 H13 . . 119.8 ?
    C12 C13 C14 . . 120.4(3) ?
    C14 C13 H13 . . 119.8 ?
    C13 C14 H14 . . 119.3 ?
    C13 C14 C15 . . 121.5(3) ?
    C15 C14 H14 . . 119.3 ?
    C10 C15 C16 . . 123.4(3) ?
    C14 C15 C10 . . 117.1(3) ?
    C14 C15 C16 . . 119.5(3) ?
    C15 C16 H16 . . 108.1 ?
    C15 C16 C17 . . 110.5(3) ?
    C15 C16 C18 . . 112.0(3) ?
    C17 C16 H16 . . 108.1 ?
    C18 C16 H16 . . 108.1 ?
    C18 C16 C17 . . 110.0(3) ?
    C16 C17 H17A . . 109.5 ?
    C16 C17 H17B . . 109.5 ?
    C16 C17 H17C . . 109.5 ?
    H17A C17 H17B . . 109.5 ?
    H17A C17 H17C . . 109.5 ?
    H17B C17 H17C . . 109.5 ?
    C16 C18 H18A . . 109.5 ?
    C16 C18 H18B . . 109.5 ?
    C16 C18 H18C . . 109.5 ?
    H18A C18 H18B . . 109.5 ?
    H18A C18 H18C . . 109.5 ?
    H18B C18 H18C . . 109.5 ?
    C11 C19 H19 . . 107.8 ?
    C11 C19 C20 . . 111.5(3) ?
    C11 C19 C21 . . 111.1(3) ?
    C20 C19 H19 . . 107.8 ?
    C21 C19 H19 . . 107.8 ?
    C21 C19 C20 . . 110.6(3) ?
    C19 C20 H20A . . 109.5 ?
    C19 C20 H20B . . 109.5 ?
    C19 C20 H20C . . 109.5 ?
    H20A C20 H20B . . 109.5 ?
    H20A C20 H20C . . 109.5 ?
    H20B C20 H20C . . 109.5 ?
    C19 C21 H21A . . 109.5 ?
    C19 C21 H21B . . 109.5 ?
    C19 C21 H21C . . 109.5 ?
    H21A C21 H21B . . 109.5 ?
    H21A C21 H21C . . 109.5 ?
    H21B C21 H21C . . 109.5 ?
    C23 C22 N1 . . 117.9(3) ?
    C27 C22 N1 . . 118.8(2) ?
    C27 C22 C23 . . 123.3(3) ?
    C22 C23 C31 . . 122.2(3) ?
    C24 C23 C22 . . 116.7(3) ?
    C24 C23 C31 . . 121.1(3) ?
    C23 C24 H24 . . 119.2 ?
    C25 C24 C23 . . 121.6(3) ?
    C25 C24 H24 . . 119.2 ?
    C24 C25 H25 . . 119.7 ?
    C24 C25 C26 . . 120.5(3) ?
    C26 C25 H25 . . 119.7 ?
    C25 C26 H26 . . 119.4 ?
    C25 C26 C27 . . 121.3(3) ?
    C27 C26 H26 . . 119.4 ?
    C22 C27 C28 . . 123.5(3) ?
    C26 C27 C22 . . 116.6(3) ?
    C26 C27 C28 . . 119.9(3) ?
    C27 C28 H28 . . 107.9 ?
    C27 C28 C30 . . 110.9(3) ?
    C29 C28 C27 . . 111.4(3) ?
    C29 C28 H28 . . 107.9 ?
    C29 C28 C30 . . 110.6(3) ?
    C30 C28 H28 . . 107.9 ?
    C28 C29 H29A . . 109.5 ?
    C28 C29 H29B . . 109.5 ?
    C28 C29 H29C . . 109.5 ?
    H29A C29 H29B . . 109.5 ?
    H29A C29 H29C . . 109.5 ?
    H29B C29 H29C . . 109.5 ?
    C28 C30 H30A . . 109.5 ?
    C28 C30 H30B . . 109.5 ?
    C28 C30 H30C . . 109.5 ?
    H30A C30 H30B . . 109.5 ?
    H30A C30 H30C . . 109.5 ?
    H30B C30 H30C . . 109.5 ?
    C23 C31 H31 . . 107.4 ?
    C23 C31 C33 . . 110.2(3) ?
    C32 C31 C23 . . 113.0(3) ?
    C32 C31 H31 . . 107.4 ?
    C32 C31 C33 . . 111.2(3) ?
    C33 C31 H31 . . 107.4 ?
    C31 C32 H32A . . 109.5 ?
    C31 C32 H32B . . 109.5 ?
    C31 C32 H32C . . 109.5 ?
    H32A C32 H32B . . 109.5 ?
    H32A C32 H32C . . 109.5 ?
    H32B C32 H32C . . 109.5 ?
    C31 C33 H33A . . 109.5 ?
    C31 C33 H33B . . 109.5 ?
    C31 C33 H33C . . 109.5 ?
    H33A C33 H33B . . 109.5 ?
    H33A C33 H33C . . 109.5 ?
    H33B C33 H33C . . 109.5 ?
    O1 C34 H34A . . 109.2 ?
    O1 C34 H34B . . 109.2 ?
    O1 C34 C35 . . 111.9(4) ?
    H34A C34 H34B . . 107.9 ?
    C35 C34 H34A . . 109.2 ?
    C35 C34 H34B . . 109.2 ?
    C34 C35 H35A . . 109.5 ?
    C34 C35 H35B . . 109.5 ?
    C34 C35 H35C . . 109.5 ?
    H35A C35 H35B . . 109.5 ?
    H35A C35 H35C . . 109.5 ?
    H35B C35 H35C . . 109.5 ?
loop_
    _geom_torsion_atom_site_label_1
    _geom_torsion_atom_site_label_2
    _geom_torsion_atom_site_label_3
    _geom_torsion_atom_site_label_4
    _geom_torsion_site_symmetry_1
    _geom_torsion_site_symmetry_2
    _geom_torsion_site_symmetry_3
    _geom_torsion_site_symmetry_4
    _geom_torsion
    _geom_torsion_publ_flag
    N1 C1 C2 C3 . . . . -55.0(3) ?
    N1 C22 C23 C24 . . . . -179.0(3) ?
    N1 C22 C23 C31 . . . . 2.3(4) ?
    N1 C22 C27 C26 . . . . 179.6(3) ?
    N1 C22 C27 C28 . . . . -0.3(4) ?
    N3 C6 C7 C8 . . . . 50.2(3) ?
    N4 C10 C11 C12 . . . . 179.7(2) ?
    N4 C10 C11 C19 . . . . -0.1(4) ?
    N4 C10 C15 C14 . . . . -179.2(3) ?
    N4 C10 C15 C16 . . . . 0.2(4) ?
    C1 N1 C4 N2 . . . . -3.7(4) ?
    C1 N1 C22 C23 . . . . 78.6(3) ?
    C1 N1 C22 C27 . . . . -98.7(3) ?
    C1 C2 C3 N2 . . . . 49.4(3) ?
    C3 N2 C4 N1 . . . . -2.2(4) ?
    C3 N2 C5 N3 . . . . 71.5(3) ?
    C4 N1 C1 C2 . . . . 32.8(3) ?
    C4 N1 C22 C23 . . . . -107.3(3) ?
    C4 N1 C22 C27 . . . . 75.4(3) ?
    C4 N2 C3 C2 . . . . -21.6(3) ?
    C4 N2 C5 N3 . . . . -107.3(3) ?
    C5 N2 C3 C2 . . . . 159.5(2) ?
    C5 N2 C4 N1 . . . . 176.6(2) ?
    C5 N3 C6 C7 . . . . 161.4(2) ?
    C5 N3 C9 N4 . . . . 174.5(2) ?
    C6 N3 C5 N2 . . . . 72.8(3) ?
    C6 N3 C9 N4 . . . . -1.0(4) ?
    C6 C7 C8 N4 . . . . -55.2(3) ?
    C8 N4 C9 N3 . . . . -4.2(4) ?
    C8 N4 C10 C11 . . . . -99.0(3) ?
    C8 N4 C10 C15 . . . . 79.5(3) ?
    C9 N3 C5 N2 . . . . -102.8(3) ?
    C9 N3 C6 C7 . . . . -23.1(4) ?
    C9 N4 C8 C7 . . . . 32.8(3) ?
    C9 N4 C10 C11 . . . . 75.0(3) ?
    C9 N4 C10 C15 . . . . -106.5(3) ?
    C10 N4 C8 C7 . . . . -153.1(2) ?
    C10 N4 C9 N3 . . . . -178.2(2) ?
    C10 C11 C12 C13 . . . . -0.6(4) ?
    C10 C11 C19 C20 . . . . 123.8(3) ?
    C10 C11 C19 C21 . . . . -112.3(3) ?
    C10 C15 C16 C17 . . . . -111.7(3) ?
    C10 C15 C16 C18 . . . . 125.3(3) ?
    C11 C10 C15 C14 . . . . -0.9(4) ?
    C11 C10 C15 C16 . . . . 178.6(3) ?
    C11 C12 C13 C14 . . . . -0.5(5) ?
    C12 C11 C19 C20 . . . . -56.0(4) ?
    C12 C11 C19 C21 . . . . 67.9(4) ?
    C12 C13 C14 C15 . . . . 0.9(5) ?
    C13 C14 C15 C10 . . . . -0.3(5) ?
    C13 C14 C15 C16 . . . . -179.7(3) ?
    C14 C15 C16 C17 . . . . 67.7(4) ?
    C14 C15 C16 C18 . . . . -55.3(4) ?
    C15 C10 C11 C12 . . . . 1.3(4) ?
    C15 C10 C11 C19 . . . . -178.5(3) ?
    C19 C11 C12 C13 . . . . 179.2(3) ?
    C22 N1 C1 C2 . . . . -153.0(2) ?
    C22 N1 C4 N2 . . . . -177.8(2) ?
    C22 C23 C24 C25 . . . . -0.1(5) ?
    C22 C23 C31 C32 . . . . -137.6(3) ?
    C22 C23 C31 C33 . . . . 97.3(4) ?
    C22 C27 C28 C29 . . . . 124.2(3) ?
    C22 C27 C28 C30 . . . . -112.2(3) ?
    C23 C22 C27 C26 . . . . 2.4(4) ?
    C23 C22 C27 C28 . . . . -177.5(3) ?
    C23 C24 C25 C26 . . . . 1.3(6) ?
    C24 C23 C31 C32 . . . . 43.8(4) ?
    C24 C23 C31 C33 . . . . -81.3(4) ?
    C24 C25 C26 C27 . . . . -0.6(5) ?
    C25 C26 C27 C22 . . . . -1.2(5) ?
    C25 C26 C27 C28 . . . . 178.8(3) ?
    C26 C27 C28 C29 . . . . -55.7(4) ?
    C26 C27 C28 C30 . . . . 67.9(4) ?
    C27 C22 C23 C24 . . . . -1.8(4) ?
    C27 C22 C23 C31 . . . . 179.5(3) ?
    C31 C23 C24 C25 . . . . 178.6(3) ?
loop_
    _geom_hbond_atom_site_label_D
    _geom_hbond_atom_site_label_H
    _geom_hbond_atom_site_label_A
    _geom_hbond_site_symmetry_A
    _geom_hbond_distance_DH
    _geom_hbond_distance_HA
    _geom_hbond_distance_DA
    _geom_hbond_angle_DHA
    O2 H2A Br1 . 0.92(2) 2.41(3) 3.324(4) 172(10)
    O2 H2B Br1 2_556 0.93(2) 2.42(2) 3.339(4) 170(5)
    O1 H1 Br2 . 0.82 2.45 3.262(3) 170.7
    C3 H3B Br1 . 0.97 2.83 3.660(3) 144
    C4 H4 Br2 3_566 0.93 2.85 3.733(2) 158
    C5 H5A O1 . 0.97 2.50 3.383(4) 151
    C5 H5B Br2 3_566 0.97 2.73 3.670(3) 163
    C6 H6B Br1 . 0.97 2.89 3.741(3) 147
    C9 H9 O1 . 0.93 2.30 3.197(4) 161
data_global
_journal_data_validation_number     ?
_journal_date_recd_electronic     2013-07-02
_journal_date_accepted     2013-07-28
_journal_name_full     'Acta Crystallographica, Section E'
_journal_year     2013
_journal_volume     69
_journal_issue      9
_journal_page_first     o1377
_journal_page_last     o1378
_journal_paper_category     QO
_journal_paper_doi     10.1107/S1600536813021004
_journal_coeditor_code     SU2619
_publ_contact_author_name     'Prof. Yongmei Xiao'
_publ_contact_author_address
;
College of Chemistry and Chemical engineering
Henan University of Technology
Zhengzhou 450001
People's Republic of China
;
_publ_contact_author_email     henangongda@yahoo.com
_publ_contact_author_fax     '0086 371 67756718'
_publ_contact_author_phone     '0086 371 67756712'
_publ_section_title
;
1,1'-Methylenebis[3-(2,6-diisopropylphenyl)-3,4,5,6-tetrahydropyrimidin-1-ium]
dibromide ethanol monosolvate monohydrate
;
loop_
    _publ_author_name
    _publ_author_address
    'Bian, Huanyu'
;
College of Chemistry and Chemical Engineering
Henan University of Technology
Zhengzhou 450001
People's Republic of China
;
    'Yang, Liangru'
;
College of Chemistry and Chemical Engineering
Henan University of Technology
Zhengzhou 450001
People's Republic of China
;
    'Yuan, Jinwei'
;
College of Chemistry and Chemical Engineering
Henan University of Technology
Zhengzhou 450001
People's Republic of China
;
    'Mao, Pu'
;
College of Chemistry and Chemical Engineering
Henan University of Technology
Zhengzhou 450001
People's Republic of China
;
    'Xiao, Yongmei'
;
College of Chemistry and Chemical Engineering
Henan University of Technology
Zhengzhou 450001
People's Republic of China
;
