# Supplementary material for: 1,1′-Methyl­enebis[3-(2,6-diiso­propyl­phen­yl)-3,4,5,6-tetra­hydro­pyrimidin-1-ium] dibromide ethanol monosolvate monohydrate
Source: Acta Crystallogr Sect E Struct Rep Online. 2013 Aug 3;69(Pt 9):o1377–8. doi: 10.1107/S1600536813021004 (PMC3884396; doi:10.1107/S1600536813021004)
Supplement: Supplementary file 2 [file e-69-o1377-Isup2.hkl]

# 
# h,k,l, Fc-squared, Fo-squared, sigma(Fo-squared) and status flag 
# 
data_I
_shelx_title ' I in P21/c' 
_shelx_refln_list_code          4 
_shelx_F_calc_maximum      379.31 
_exptl_crystal_F_000      1528.00 
_reflns_d_resolution_high  0.8000 
 
loop_ 
 _symmetry_equiv_pos_as_xyz 
 'x, y, z' 
 '-x, y+1/2, -z+1/2' 
 '-x, -y, -z' 
 'x, -y-1/2, z-1/2' 
 
_cell_length_a    13.6267 
_cell_length_b    10.3769 
_cell_length_c    26.9387 
_cell_angle_alpha  90.000 
_cell_angle_beta   91.361 
_cell_angle_gamma  90.000 
 
_shelx_F_squared_multiplier     1.000 
 
loop_ 
 _refln_index_h 
 _refln_index_k 
 _refln_index_l 
 _refln_F_squared_calc 
 _refln_F_squared_meas 
 _refln_F_squared_sigma 
 _refln_observed_status 
   2   0   0     1011.57      904.26     41.13 o 
   3   0   0    19249.97    20042.14    387.93 o 
   4   0   0     1215.85     1361.61     70.36 o 
   5   0   0     1090.91      862.81     61.26 o 
   6   0   0    22332.87    20407.48    448.54 o 
   7   0   0    20285.19    18890.09    437.85 o 
   8   0   0     1103.47     1061.84     85.42 o 
   9   0   0        9.39      -20.29     33.61 o 
  10   0   0      585.88      538.91     69.44 o 
  11   0   0     1373.84     1388.06    116.44 o 
  12   0   0      602.24      709.60     87.38 o 
  13   0   0     2018.40     2093.03    150.42 o 
  14   0   0     1842.49     2003.26    152.39 o 
  15   0   0        5.83       70.47     54.54 o 
  16   0   0      248.93      258.10     64.75 o 
  17   0   0       89.22       54.50     55.53 o 
   2   1   0    11568.68    11889.21    134.37 o 
   3   1   0     2659.05     2549.95     61.37 o 
   4   1   0       70.08       52.89     27.25 o 
   5   1   0     8845.40     8086.48    154.23 o 
   6   1   0     2720.05     2592.82     82.23 o 
   7   1   0      230.71      168.03     32.00 o 
   8   1   0     7297.01     7110.01    167.59 o 
   9   1   0     2778.90     2812.82    104.62 o 
  10   1   0        0.53       50.88     28.88 o 
  11   1   0      439.10      479.83     52.25 o 
  12   1   0      774.24      768.21     63.35 o 
  13   1   0      125.04       75.39     31.70 o 
  14   1   0      157.82      191.02     43.88 o 
  15   1   0       59.41       84.12     36.24 o 
  16   1   0       33.88      -31.97     39.54 o 
   0   2   0     2214.42     2234.24     70.18 o 
   1   2   0     3342.91     3427.21     40.97 o 
   2   2   0     1594.05     1635.02     54.43 o 
   3   2   0    31256.38    31277.29    336.84 o 
   4   2   0     3839.58     3821.32     66.88 o 
   5   2   0      152.12      176.35     16.35 o 
   6   2   0      626.11      595.63     37.86 o 
   7   2   0      311.43      165.13     24.50 o 
   8   2   0      390.61      380.17     36.54 o 
   9   2   0      865.50      775.14     54.19 o 
  10   2   0     2203.67     2122.33     93.27 o 
  11   2   0       56.25       80.60     32.10 o 
  12   2   0      253.39      204.11     39.64 o 
  13   2   0       71.14       77.86     32.36 o 
  14   2   0       77.82       82.22     36.22 o 
  15   2   0       15.75       17.03     36.06 o 
  16   2   0       35.97       22.43     38.08 o 
   1   3   0      745.36      789.87     13.04 o 
   2   3   0     3425.62     3696.56     47.94 o 
   3   3   0     2234.72     2354.59     45.19 o 
   4   3   0      221.52      254.15     15.64 o 
   5   3   0      236.34      254.41     18.11 o 
   6   3   0      239.91      225.31     24.14 o 
   7   3   0       63.75       83.70     19.53 o 
   8   3   0     2222.64     2170.92     82.93 o 
   9   3   0      763.20      733.79     58.05 o 
  10   3   0      237.46      204.12     71.22 o 
  11   3   0      607.62      543.22     62.78 o 
  12   3   0      690.38      619.42     59.10 o 
  13   3   0      697.90      611.33    103.75 o 
  14   3   0       54.43       19.45     42.42 o 
  15   3   0       11.60      -35.02     35.02 o 
  16   3   0       12.31       65.29     59.84 o 
   0   4   0     1584.48     1374.70     24.04 o 
   1   4   0     8256.01     8461.97     66.26 o 
   2   4   0     3986.66     4088.25     48.29 o 
   3   4   0       59.38       78.23      9.13 o 
   4   4   0     4237.14     4343.26     71.77 o 
   5   4   0     1515.64     1390.15     61.55 o 
   6   4   0     2036.42     1840.97     60.28 o 
   7   4   0     2825.17     2619.56     81.24 o 
   8   4   0     1505.50     1375.17     62.56 o 
   9   4   0      371.16      404.27     37.11 o 
  10   4   0     2724.90     2603.64     99.29 o 
  11   4   0       20.24      -11.20     73.41 o 
  12   4   0       15.90       42.04     29.56 o 
  13   4   0       82.26      138.88     36.08 o 
  14   4   0      154.45      203.72     70.73 o 
  15   4   0        6.29       38.09     61.91 o 
  16   4   0      156.81      125.62     66.57 o 
   1   5   0       65.37       51.51      4.90 o 
   2   5   0      462.52      593.46     16.39 o 
   3   5   0      964.10     1081.60     30.15 o 
   4   5   0      168.33      141.10     13.16 o 
   5   5   0      695.38      642.47     33.74 o 
   6   5   0       86.76       77.89     11.21 o 
   7   5   0      206.92      186.54     31.88 o 
   8   5   0      112.21      113.38     52.32 o 
   9   5   0      530.17      472.53     37.44 o 
  10   5   0     1063.07      929.13     61.60 o 
  11   5   0      737.11      748.73     99.13 o 
  12   5   0       90.16      134.40     59.99 o 
  13   5   0       10.64      -37.26     56.56 o 
  14   5   0       11.45      -25.30     54.93 o 
  15   5   0       11.90      -36.86     62.03 o 
   0   6   0        4.75        9.77      8.09 o 
   1   6   0     1170.17     1214.63     27.03 o 
   2   6   0     8900.84     9088.52     94.50 o 
   3   6   0     8288.74     8249.93    128.77 o 
   4   6   0      810.29      783.55     42.30 o 
   5   6   0      524.17      425.82     29.88 o 
   6   6   0       74.66       34.10     24.80 o 
   7   6   0       37.43      -35.17     48.37 o 
   8   6   0     4132.96     3582.29    192.36 o 
   9   6   0      722.72      645.40     85.01 o 
  10   6   0       16.30      -29.90     52.76 o 
  11   6   0      784.29      780.56    108.54 o 
  12   6   0       37.49      -43.13     56.65 o 
  13   6   0        1.63      -69.02     69.02 o 
  14   6   0        5.93       67.84     63.10 o 
  15   6   0      166.21      145.04     80.89 o 
   1   7   0     1404.04     1451.02     24.82 o 
   2   7   0      777.30      768.55     26.45 o 
   3   7   0        1.35       13.39      6.51 o 
   4   7   0       37.89       45.56     13.52 o 
   5   7   0     1663.42     1708.56     49.72 o 
   6   7   0      352.05      328.68     31.81 o 
   7   7   0       68.80       20.76     39.44 o 
   8   7   0     1142.41     1066.23    109.37 o 
   9   7   0     1213.98     1078.35    117.97 o 
  10   7   0        4.09      -31.28     54.02 o 
  11   7   0      130.36      190.54     73.16 o 
  12   7   0        4.17      -10.51     55.55 o 
  13   7   0       49.48      -15.63     64.68 o 
  14   7   0        2.61      -44.33     67.48 o 
   0   8   0      194.74      157.94     34.63 o 
   1   8   0      125.02      110.29     11.35 o 
   2   8   0     1267.00     1282.81     49.10 o 
   3   8   0     1531.10     1414.00     69.76 o 
   4   8   0     1930.86     2007.43    104.41 o 
   5   8   0      246.94      276.31     30.57 o 
   6   8   0      256.36      213.85     29.61 o 
   7   8   0       41.72       34.95     23.15 o 
   8   8   0     1039.38     1043.27    130.09 o 
   9   8   0     1652.62     1674.64    144.12 o 
  10   8   0      356.94      366.17     80.90 o 
  11   8   0       21.33       31.16     54.16 o 
  12   8   0       18.84      -48.55     59.86 o 
  13   8   0       95.75      153.38     72.15 o 
   1   9   0     2194.28     2101.83    167.31 o 
   2   9   0      121.18      128.07     19.35 o 
   3   9   0      240.67      223.40     25.06 o 
   4   9   0      145.66      154.06     24.41 o 
   5   9   0      328.74      344.25     43.88 o 
   6   9   0      613.17      543.92     42.94 o 
   7   9   0       13.21       20.28     26.98 o 
   8   9   0       57.22       54.04     58.82 o 
   9   9   0       63.44      135.63     71.43 o 
  10   9   0       70.35       61.18     33.91 o 
  11   9   0      169.13      203.08     47.26 o 
  12   9   0        2.52      -19.40     38.75 o 
   0  10   0     1773.68     1828.90    144.06 o 
   1  10   0     5445.93     5199.66    238.61 o 
   2  10   0     2917.80     2806.02    101.70 o 
   3  10   0      302.35      313.55     53.09 o 
   4  10   0      216.33      174.97     34.18 o 
   5  10   0      780.21      867.50     68.07 o 
   6  10   0      833.43      888.34     72.56 o 
   7  10   0      871.25      855.87     74.11 o 
   8  10   0      509.64      552.75     91.51 o 
   9  10   0      145.61      157.33     57.16 o 
  10  10   0       31.19      105.09     63.32 o 
   1  11   0       71.15      115.53     62.57 o 
   2  11   0       54.98       58.70     59.60 o 
   3  11   0       25.76       62.73     57.31 o 
   4  11   0       91.69      168.62     64.50 o 
   5  11   0       95.77      116.18     91.23 o 
   6  11   0       10.75        0.50     49.56 o 
   7  11   0      132.61      138.88     42.95 o 
   8  11   0      179.03      205.40     62.52 o 
   9  11   0      178.66      238.20     71.91 o 
   0  12   0        5.81       -9.60     56.59 o 
   1  12   0       30.60       33.87     43.57 o 
   2  12   0       78.50      159.71     72.21 o 
   3  12   0       33.34       35.04     60.25 o 
   4  12   0       55.46       85.68     70.99 o 
   5  12   0      160.42      153.59     68.66 o 
   6  12   0        6.72      -72.53     72.53 o 
 -16   1   1        0.44      -21.14     36.14 o 
 -15   1   1      134.48      159.62     45.24 o 
 -14   1   1      118.26      128.58     36.43 o 
 -13   1   1      861.22      771.59     68.16 o 
 -12   1   1      297.74      358.14     51.07 o 
 -11   1   1       47.77       64.29     30.69 o 
 -10   1   1       21.77       15.42     24.31 o 
  -9   1   1     1005.13     1065.57     79.03 o 
  -8   1   1       16.62       16.31     43.45 o 
  -7   1   1     3184.53     3129.76    101.00 o 
  -6   1   1      374.77      429.39     34.72 o 
  -5   1   1     2243.93     2240.38     73.35 o 
  -4   1   1      533.67      533.67     25.85 o 
  -3   1   1      288.89      284.33     22.98 o 
  -2   1   1     5996.13     5661.27     96.60 o 
   2   1   1       46.57       83.32      8.26 o 
   3   1   1      552.22      569.22     20.62 o 
   4   1   1      299.45      324.67     18.89 o 
   5   1   1        1.26        0.04     11.91 o 
   6   1   1     1885.35     2201.35     76.74 o 
   7   1   1      562.90      553.55     40.77 o 
   8   1   1        7.54       16.06     19.05 o 
   9   1   1      155.64      155.14     32.27 o 
  10   1   1        1.11      -29.98     29.98 o 
  11   1   1      100.59       43.25     29.89 o 
  12   1   1      146.95      104.11     30.34 o 
  13   1   1        7.80        2.11     44.40 o 
  14   1   1        7.52        8.13     42.88 o 
  15   1   1       54.62      -18.40     36.81 o 
  16   1   1       66.11      117.16     52.15 o 
 -16   2   1       85.55      137.55     40.66 o 
 -15   2   1      229.07      261.01     50.21 o 
 -14   2   1      201.29      161.28     71.27 o 
 -13   2   1     1191.48     1090.69     78.87 o 
 -12   2   1     1393.31     1371.65     84.64 o 
 -11   2   1     1167.09     1213.42     78.99 o 
 -10   2   1      946.23      903.02     63.20 o 
  -9   2   1     3924.36     3828.49    123.03 o 
  -8   2   1     4575.19     4301.08    125.91 o 
  -7   2   1    15749.32    15741.89    273.57 o 
  -6   2   1     3566.26     3660.74    102.56 o 
  -5   2   1       60.89       81.41      9.79 o 
  -4   2   1     6406.64     6441.34     89.63 o 
  -3   2   1    19884.13    20437.93    234.81 o 
  -2   2   1    14556.81    15030.56    146.47 o 
  -1   2   1    10368.13    11552.46     98.96 o 
   0   2   1     1922.25     2350.38     26.81 o 
   1   2   1       34.18       17.54      6.17 o 
   2   2   1    13113.66    13033.20    150.53 o 
   3   2   1    53652.83    53389.46    899.31 o 
   4   2   1    42137.91    41500.10    653.07 o 
   5   2   1    19173.04    18809.62    378.41 o 
   6   2   1     5001.63     4515.60    110.20 o 
   7   2   1     1122.27      956.49     50.62 o 
   8   2   1        6.34        2.66     16.97 o 
   9   2   1       33.59       17.24     56.19 o 
  10   2   1     2835.13     2793.53    107.35 o 
  11   2   1     4103.52     3830.75    132.59 o 
  12   2   1      735.14      780.71     63.59 o 
  13   2   1      221.06      276.41     44.56 o 
  14   2   1       21.74       14.51     34.87 o 
  15   2   1       35.07       62.55     35.15 o 
  16   2   1       12.55      -29.41     37.51 o 
 -16   3   1      120.68      131.20     74.95 o 
 -15   3   1       70.45       15.72     67.01 o 
 -14   3   1       95.63       84.77     35.91 o 
 -13   3   1       84.52      110.90     44.92 o 
 -12   3   1      142.14      103.54     36.89 o 
 -11   3   1      734.49      750.39     60.04 o 
 -10   3   1     5319.63     5238.75    151.83 o 
  -9   3   1       81.90       82.53     26.64 o 
  -8   3   1      152.95      138.36     26.01 o 
  -7   3   1      800.85      669.64     44.20 o 
  -6   3   1      110.39      126.26     16.60 o 
  -5   3   1        6.77        1.03      7.79 o 
  -4   3   1     4127.79     3991.04     87.45 o 
  -3   3   1     7971.67     8095.76     99.01 o 
  -2   3   1      263.32      236.05     12.18 o 
  -1   3   1      560.34      496.81     11.47 o 
   0   3   1     5113.76     5342.06     47.11 o 
   1   3   1     1779.08     1774.96     27.79 o 
   2   3   1      104.31       86.39      7.12 o 
   3   3   1    17229.73    17085.38    201.93 o 
   4   3   1     2117.69     1973.68     50.47 o 
   5   3   1      844.96      762.08     29.79 o 
   6   3   1      577.78      480.03     32.75 o 
   7   3   1      686.71      545.83     49.30 o 
   8   3   1       86.00       57.23     18.14 o 
   9   3   1      711.54      627.76     46.99 o 
  10   3   1      444.85      471.82     57.41 o 
  11   3   1        7.78      -34.71     41.20 o 
  12   3   1      128.36      142.67     34.08 o 
  13   3   1      142.20      171.29     36.12 o 
  14   3   1        1.05       21.07     33.82 o 
  15   3   1       33.31      102.06     41.26 o 
  16   3   1       35.58      203.14     85.71 o 
 -16   4   1      112.45       74.45     69.18 o 
 -15   4   1       49.91       11.32     57.66 o 
 -14   4   1        4.11      -77.49     77.49 o 
 -13   4   1      247.45      189.65     70.92 o 
 -12   4   1     1258.32     1263.13     77.61 o 
 -11   4   1       25.90       12.41     23.86 o 
 -10   4   1     1242.78     1295.79     72.28 o 
  -9   4   1       48.98       33.92     22.14 o 
  -8   4   1     1541.71     1490.01    128.77 o 
  -7   4   1        0.64       24.22     19.99 o 
  -6   4   1     2878.53     2889.67     68.64 o 
  -5   4   1    23724.84    24541.91    217.98 o 
  -4   4   1    10750.20    10926.78    303.62 o 
  -3   4   1     1964.71     2169.66     44.40 o 
  -2   4   1      211.18      176.92      9.57 o 
  -1   4   1     2627.46     2579.82     33.42 o 
   0   4   1     1568.86     1387.99     20.90 o 
   1   4   1    26442.79    26169.70    188.88 o 
   2   4   1     7934.03     7957.88     83.28 o 
   3   4   1      749.37      560.58     22.34 o 
   4   4   1      983.48     1207.65     54.94 o 
   5   4   1     1164.16     1083.99     29.28 o 
   6   4   1      788.60      797.54     57.43 o 
   7   4   1     3666.33     3683.02     96.38 o 
   8   4   1     5082.94     4627.11    119.50 o 
   9   4   1     1696.94     1615.05     71.40 o 
  10   4   1        5.23      -21.68     21.68 o 
  11   4   1       90.98       81.15     27.57 o 
  12   4   1       42.99       15.62     39.92 o 
  13   4   1        4.98       79.07     31.12 o 
  14   4   1      209.07      118.77     57.09 o 
  15   4   1      101.97       40.84     64.80 o 
  16   4   1      281.01      266.06     98.38 o 
 -15   5   1      161.52      152.43     70.36 o 
 -14   5   1       12.39      -25.86     61.82 o 
 -13   5   1      230.37      245.86     73.01 o 
 -12   5   1      287.24      261.33     73.32 o 
 -11   5   1       17.36       11.05     53.10 o 
 -10   5   1      287.71      309.09     36.26 o 
  -9   5   1       24.91       22.91     26.23 o 
  -8   5   1        3.76       39.01     17.05 o 
  -7   5   1     1533.98     1448.42     55.50 o 
  -6   5   1     2221.55     2041.25     52.47 o 
  -5   5   1     1046.22      857.49     58.71 o 
  -4   5   1     1858.72     1830.54     45.15 o 
  -3   5   1     1240.05     1156.64     28.93 o 
  -2   5   1      343.41      406.54     18.42 o 
  -1   5   1     2535.23     2452.78     34.82 o 
   0   5   1     5308.31     5117.32     50.72 o 
   1   5   1      621.64      605.15     13.47 o 
   2   5   1       48.37       49.09      5.52 o 
   3   5   1     4040.73     4120.30     76.21 o 
   4   5   1     3374.56     3232.42     71.64 o 
   5   5   1       36.37       49.14     14.88 o 
   6   5   1      465.64      395.60     36.12 o 
   7   5   1     2180.95     1987.30     88.83 o 
   8   5   1       18.49       16.10     31.50 o 
   9   5   1     3640.47     3669.41    105.47 o 
  10   5   1     1890.30     1841.49     78.03 o 
  11   5   1      349.72      282.31     75.71 o 
  12   5   1       20.59       61.12     51.74 o 
  13   5   1       27.60      -75.41     75.41 o 
  14   5   1       36.15      113.44     73.30 o 
  15   5   1       27.96       46.14     59.49 o 
 -15   6   1       48.02      -27.21     66.32 o 
 -14   6   1      256.13      245.06     78.63 o 
 -13   6   1      611.58      541.27    103.57 o 
 -12   6   1       63.24       37.30     58.95 o 
 -11   6   1     1469.21     1595.34    151.25 o 
 -10   6   1       13.69      -31.49     57.89 o 
  -9   6   1      686.04      502.77     80.70 o 
  -8   6   1      150.26      133.74     25.49 o 
  -7   6   1      810.92      651.11     28.16 o 
  -6   6   1     2113.70     1883.72     87.98 o 
  -5   6   1     7142.45     7441.33    129.34 o 
  -4   6   1     9881.08    10130.93    184.79 o 
  -3   6   1     4938.09     5236.67     64.64 o 
  -2   6   1      524.43      517.86     32.84 o 
  -1   6   1      429.00      469.11     15.00 o 
   0   6   1     2664.45     2695.82     44.52 o 
   1   6   1     7267.24     7287.25     87.14 o 
   2   6   1    16132.27    16097.39    169.77 o 
   3   6   1     5969.53     6078.41    107.14 o 
   4   6   1      610.87      571.87     33.42 o 
   5   6   1      879.54      836.09     39.39 o 
   6   6   1      127.44      117.82     40.34 o 
   7   6   1     2091.57     1946.08    134.12 o 
   8   6   1      400.84      254.42     57.52 o 
   9   6   1     3777.59     3646.58    202.74 o 
  10   6   1     1086.03     1103.12    115.29 o 
  11   6   1      286.16      182.44     60.86 o 
  12   6   1        0.26      -10.00     58.36 o 
  13   6   1       33.57       36.39     57.15 o 
  14   6   1      184.98      245.07     83.77 o 
  15   6   1      202.51      196.70     80.60 o 
 -14   7   1        6.72      209.89     92.65 o 
 -13   7   1      189.64      179.50     81.76 o 
 -12   7   1       20.19      -17.50     59.82 o 
 -11   7   1      157.71      123.40     49.56 o 
 -10   7   1        1.88      -15.77     52.62 o 
  -9   7   1     1201.10     1226.70    120.70 o 
  -8   7   1      513.19      505.91     78.70 o 
  -7   7   1        6.43      -29.68     29.68 o 
  -6   7   1       22.12       -3.06     22.04 o 
  -5   7   1      254.08      220.22     20.47 o 
  -4   7   1      862.39      754.04     23.59 o 
  -3   7   1     1027.49      956.53     40.75 o 
  -2   7   1      146.71      163.83     15.26 o 
  -1   7   1       15.17       20.92      5.17 o 
   0   7   1     1190.93     1205.01     31.94 o 
   1   7   1     2459.02     2473.96     41.07 o 
   2   7   1     2608.32     2780.96     79.59 o 
   3   7   1     3099.46     3157.88     59.11 o 
   4   7   1      676.15      671.94     23.41 o 
   5   7   1      251.81      233.18     19.93 o 
   6   7   1      141.71      110.05     28.86 o 
   7   7   1      386.92      351.83     66.04 o 
   8   7   1       72.49       48.27     44.67 o 
   9   7   1      483.66      429.62     76.29 o 
  10   7   1       31.60      101.74     61.81 o 
  11   7   1        5.88      -15.13     49.84 o 
  12   7   1       74.29       57.35     57.57 o 
  13   7   1        1.34       97.99     71.85 o 
  14   7   1        0.88      -28.27     61.65 o 
 -13   8   1        7.13      -34.79     75.79 o 
 -12   8   1      123.40      119.76     69.19 o 
 -11   8   1      408.12      557.06     66.79 o 
 -10   8   1      949.82      952.71     88.63 o 
  -9   8   1     1224.51     1306.65     85.32 o 
  -8   8   1      491.70      559.11     56.42 o 
  -7   8   1       43.48       33.31     37.77 o 
  -6   8   1      113.78      135.87     26.18 o 
  -5   8   1      832.29      856.40     53.80 o 
  -4   8   1     2811.12     2801.30     88.85 o 
  -3   8   1     1372.57     1321.68     50.14 o 
  -2   8   1      868.11      830.62     32.57 o 
  -1   8   1     2565.89     2520.42     41.98 o 
   0   8   1     1681.66     1662.98     59.27 o 
   1   8   1      959.24      993.74     24.26 o 
   2   8   1     1680.75     1704.66     58.15 o 
   3   8   1      471.97      460.29     21.98 o 
   4   8   1      472.12      412.90     31.92 o 
   5   8   1     1299.71     1281.22     55.76 o 
   6   8   1     1949.37     1942.64    117.87 o 
   7   8   1      591.74      632.27     47.20 o 
   8   8   1      201.96      181.30     59.71 o 
   9   8   1        9.54       25.79     44.31 o 
  10   8   1        2.43       10.16     49.86 o 
  11   8   1      375.97      414.43     90.86 o 
  12   8   1      725.15      754.81    118.03 o 
  13   8   1      425.67      491.59     98.83 o 
 -12   9   1       65.89      -18.86     38.15 o 
 -11   9   1       14.68       35.10     36.49 o 
 -10   9   1        7.67       15.75     48.56 o 
  -9   9   1        4.92       38.06     83.37 o 
  -8   9   1        1.33       15.21     27.54 o 
  -7   9   1      176.29      131.89     41.61 o 
  -6   9   1      201.52      179.87     29.03 o 
  -5   9   1        6.01       -6.57     19.46 o 
  -4   9   1      133.05      144.94     29.95 o 
  -3   9   1        2.77        8.84     15.78 o 
  -2   9   1       56.37       77.94     16.83 o 
  -1   9   1     1857.84     1720.59     90.83 o 
   0   9   1      245.91      246.36     23.15 o 
   1   9   1      285.86      316.70     33.49 o 
   2   9   1      470.05      499.97     43.75 o 
   3   9   1      325.68      385.60     30.82 o 
   4   9   1      541.71      562.10     37.89 o 
   5   9   1      124.19      127.53     24.23 o 
   6   9   1        3.19       -4.50     36.16 o 
   7   9   1      161.88      155.11     29.47 o 
   8   9   1        9.58      -23.77     28.13 o 
   9   9   1      124.60       54.32     52.08 o 
  10   9   1       83.11       35.34     31.79 o 
  11   9   1       22.94       45.79     41.56 o 
  12   9   1       83.36       -0.13     37.87 o 
 -10  10   1      268.14      301.54     83.75 o 
  -9  10   1       41.51       -8.31     54.18 o 
  -8  10   1       88.62      111.42     52.66 o 
  -7  10   1      134.78       86.28     71.15 o 
  -6  10   1       92.30       75.49     32.98 o 
  -5  10   1      334.25      378.30     50.77 o 
  -4  10   1       16.02       34.59     29.29 o 
  -3  10   1      299.69      292.31     42.92 o 
  -2  10   1      509.92      514.50     88.76 o 
  -1  10   1      177.82      283.39     72.94 o 
   0  10   1      189.78      211.21     45.58 o 
   1  10   1      718.05      947.82    105.68 o 
   2  10   1      343.06      469.77     78.61 o 
   3  10   1      123.82      131.16     32.20 o 
   4  10   1       14.52       51.73     31.59 o 
   5  10   1        6.05       71.19     37.34 o 
   6  10   1       76.11       68.00     57.86 o 
   7  10   1       21.41       65.58     41.32 o 
   8  10   1       29.78       -0.23     47.75 o 
   9  10   1      110.31      139.83     64.72 o 
  10  10   1        5.68       55.36     53.18 o 
  -9  11   1        2.69       85.12     62.28 o 
  -8  11   1       59.03       10.34     92.72 o 
  -7  11   1       20.65       56.97     38.84 o 
  -6  11   1       89.75      104.75     71.28 o 
  -5  11   1       90.24       65.59     98.65 o 
  -4  11   1       10.75       90.58     62.65 o 
  -3  11   1       68.86       14.94     51.53 o 
  -2  11   1        8.58      -29.91     55.55 o 
  -1  11   1       37.68       68.85     56.90 o 
   0  11   1      159.83      250.30     49.26 o 
   1  11   1       31.85      113.05     58.13 o 
   2  11   1      127.57      172.16     71.93 o 
   3  11   1        5.40      -53.02     54.93 o 
   4  11   1       30.54       19.73     53.82 o 
   5  11   1        0.86       -6.11     31.06 o 
   6  11   1      159.59      325.08     56.69 o 
   7  11   1       51.51       27.25     76.95 o 
   8  11   1       76.36       62.51     42.52 o 
  -6  12   1      163.53       45.60     60.49 o 
  -5  12   1       32.94      -40.90     58.28 o 
  -4  12   1       37.53       71.89     65.64 o 
  -3  12   1      236.82      137.77     62.19 o 
  -2  12   1     1027.42     1145.96    131.06 o 
  -1  12   1      427.67      650.71    227.02 o 
   0  12   1      243.82      281.95     69.94 o 
   1  12   1       18.07      -41.90     41.90 o 
   2  12   1      155.06      175.25     66.65 o 
   3  12   1      860.36      913.83    121.90 o 
   4  12   1     1111.84     1230.73    131.67 o 
   5  12   1      528.17      621.84    107.03 o 
   6  12   1      278.55      332.62     94.22 o 
 -17   0   2       66.35       93.15     56.83 o 
 -16   0   2      116.19      113.88     61.21 o 
 -15   0   2      155.54      125.38     58.00 o 
 -14   0   2       20.41       61.58     49.60 o 
 -13   0   2        4.12      -21.06     40.51 o 
 -12   0   2        5.36       61.70     47.67 o 
 -11   0   2      534.96      642.88     80.50 o 
 -10   0   2     3512.98     3487.75    179.10 o 
  -9   0   2     8769.79     8539.60    287.08 o 
  -8   0   2     3840.92     3732.35    170.47 o 
  -7   0   2     4055.85     4830.79    188.52 o 
  -6   0   2     1359.44     1302.90     87.34 o 
  -5   0   2      195.41      199.00     23.15 o 
  -4   0   2    18628.83    18349.00    378.82 o 
  -3   0   2    18497.25    18279.43    357.63 o 
  -2   0   2    25213.96    25653.27    455.94 o 
   2   0   2    12930.39    13445.52    254.14 o 
   3   0   2   125000.32   119327.60   1973.61 o 
   4   0   2    81890.30    79844.86   1361.30 o 
   5   0   2     1122.87     1186.37    106.30 o 
   6   0   2     1375.18     1613.52     87.49 o 
   7   0   2    19802.72    20087.00    453.63 o 
   8   0   2     1557.22     1342.50     91.86 o 
   9   0   2     5992.78     5517.79    209.47 o 
  10   0   2     6459.60     5931.82    228.90 o 
  11   0   2     2215.25     2157.78    138.79 o 
  12   0   2      117.96       91.24     40.04 o 
  13   0   2        5.07      -16.21     44.46 o 
  14   0   2     1191.94      992.49    111.71 o 
  15   0   2      207.41       86.73     44.21 o 
  16   0   2      355.41      368.05     76.91 o 
 -16   1   2       26.83       24.74     37.39 o 
 -15   1   2      149.41      170.94     54.16 o 
 -14   1   2      232.97      265.90     49.19 o 
 -13   1   2       37.60       89.34     59.38 o 
 -12   1   2      101.55       75.32     30.26 o 
 -11   1   2       78.48       63.47     39.10 o 
 -10   1   2      202.38      253.84     39.08 o 
  -9   1   2     1622.21     1653.32     82.51 o 
  -8   1   2      782.82      599.34     59.15 o 
  -7   1   2     2285.84     2517.03     92.40 o 
  -6   1   2       33.67        1.55     15.62 o 
  -5   1   2     3858.32     3802.43    101.05 o 
  -4   1   2      957.45     1032.11     55.17 o 
  -3   1   2       14.03       41.25      9.74 o 
  -2   1   2     5141.48     6094.33     97.62 o 
   2   1   2      162.71      243.39     10.36 o 
   3   1   2      349.36      376.27     16.32 o 
   4   1   2     5183.94     5197.88    173.69 o 
   5   1   2     7503.07     7405.01    144.18 o 
   6   1   2     9058.47     9289.79    178.26 o 
   7   1   2      643.25      596.92     40.76 o 
   8   1   2     1488.51     1485.18     68.37 o 
   9   1   2       86.31       48.52     20.74 o 
  10   1   2      304.52      272.00     72.18 o 
  11   1   2     1410.94     1230.25     73.32 o 
  12   1   2      620.85      604.99     69.65 o 
  13   1   2      225.56      213.06     42.13 o 
  14   1   2       17.24       -9.11     55.01 o 
  15   1   2       26.19       -3.73     35.53 o 
  16   1   2        8.56       -7.95     33.86 o 
 -16   2   2        4.46        4.00     47.24 o 
 -15   2   2        6.96      -12.67     33.89 o 
 -14   2   2       60.77       92.40     65.23 o 
 -13   2   2      127.45      146.91     58.48 o 
 -12   2   2      361.33      407.23     73.82 o 
 -11   2   2       12.57       -2.99     25.68 o 
 -10   2   2     1126.44     1088.35     69.67 o 
  -9   2   2      977.02     1167.65    101.37 o 
  -8   2   2      805.79      801.98     57.48 o 
  -7   2   2     4259.34     4076.67    118.48 o 
  -6   2   2     4710.62     4344.44     94.14 o 
  -5   2   2      742.26      793.06     42.22 o 
  -4   2   2     5028.21     5149.81     84.07 o 
  -3   2   2    11395.87    11950.50    130.21 o 
  -2   2   2     3353.69     3627.06     48.76 o 
  -1   2   2     5652.88     5994.79     47.45 o 
   0   2   2     6339.41     6754.66     60.87 o 
   1   2   2     8737.90     9178.98    276.86 o 
   2   2   2     8265.29     8196.11    104.70 o 
   3   2   2     2409.20     2631.72     39.41 o 
   4   2   2      312.59      301.39     14.51 o 
   5   2   2      560.87      563.60     22.68 o 
   6   2   2     4201.87     3849.55     98.48 o 
   7   2   2     4387.04     3971.11    107.77 o 
   8   2   2     1104.31      952.23     54.64 o 
   9   2   2      379.44      383.59     36.93 o 
  10   2   2       46.35       25.47     39.88 o 
  11   2   2        1.63      -11.46     24.75 o 
  12   2   2      681.65      616.94     98.99 o 
  13   2   2      195.37      196.20     36.99 o 
  14   2   2       24.15       48.46     33.49 o 
  15   2   2       13.07      -33.52     33.52 o 
  16   2   2       19.60       30.67     35.17 o 
 -16   3   2        1.84      -32.97     69.88 o 
 -15   3   2        5.40      -25.36     38.97 o 
 -14   3   2       15.55      -25.39     34.14 o 
 -13   3   2      120.83      119.81     36.20 o 
 -12   3   2       35.51       69.10     31.15 o 
 -11   3   2        6.39       26.99     24.81 o 
 -10   3   2     1573.44     1539.25     81.43 o 
  -9   3   2      414.74      403.72     41.81 o 
  -8   3   2        6.61       16.20     19.78 o 
  -7   3   2       13.69       12.73     15.62 o 
  -6   3   2      793.51      836.30     38.76 o 
  -5   3   2      773.84      746.31     36.00 o 
  -4   3   2     3805.96     4034.96     74.63 o 
  -3   3   2       40.51       54.05      8.03 o 
  -2   3   2      247.19      247.20      8.62 o 
  -1   3   2     2543.95     2667.54     26.68 o 
   0   3   2       45.41       37.41      4.07 o 
   1   3   2     2378.19     2501.17     40.28 o 
   2   3   2     6775.65     6906.59     83.64 o 
   3   3   2     2711.10     2730.53     56.83 o 
   4   3   2      160.58      189.55     12.00 o 
   5   3   2      415.92      394.76     24.99 o 
   6   3   2      150.86      153.63     18.51 o 
   7   3   2      277.49      310.71     29.37 o 
   8   3   2     1223.56     1207.00     59.41 o 
   9   3   2       10.20        3.43     19.94 o 
  10   3   2     1182.73     1102.58    105.46 o 
  11   3   2     1336.18     1401.74     77.43 o 
  12   3   2      430.11      484.37     51.72 o 
  13   3   2      520.17      441.27     51.50 o 
  14   3   2        1.46        8.25     27.82 o 
  15   3   2       15.42       34.47     38.82 o 
  16   3   2       90.14       13.88     57.71 o 
 -16   4   2       93.67      145.17     73.12 o 
 -15   4   2       30.48      -26.42     65.33 o 
 -14   4   2      858.73      820.84    115.14 o 
 -13   4   2     1120.38     1098.37     78.39 o 
 -12   4   2      392.28      416.74     51.61 o 
 -11   4   2      282.55      287.34     41.58 o 
 -10   4   2     3442.54     3159.22    114.62 o 
  -9   4   2      699.35      669.91     50.89 o 
  -8   4   2     4752.72     4800.26    130.95 o 
  -7   4   2     8596.27     8565.54    147.37 o 
  -6   4   2     3822.35     3828.67     84.20 o 
  -5   4   2       27.18       50.31     13.41 o 
  -4   4   2     2716.05     2686.79     48.69 o 
  -3   4   2     8843.57     9132.18    101.58 o 
  -2   4   2     1849.77     1857.56     39.32 o 
  -1   4   2    16974.08    17099.89    170.46 o 
   0   4   2    20568.37    21052.91    210.40 o 
   1   4   2     5784.63     6122.88     66.22 o 
   2   4   2     2120.49     2101.19     66.26 o 
   3   4   2     2578.09     2414.77     60.38 o 
   4   4   2     6491.30     6849.55    112.15 o 
   5   4   2     2727.08     2498.53     77.42 o 
   6   4   2     3550.86     3193.97    131.30 o 
   7   4   2     3343.41     3269.16    164.23 o 
   8   4   2     4863.47     4574.43    117.32 o 
   9   4   2      184.38      165.95     38.81 o 
  10   4   2      761.16      747.53     69.12 o 
  11   4   2        7.68       47.14     27.25 o 
  12   4   2        7.21       38.76     28.04 o 
  13   4   2      145.01      128.66     35.27 o 
  14   4   2      175.45      229.12     83.75 o 
  15   4   2       93.03      -23.83     57.25 o 
  16   4   2       64.58      130.77     77.42 o 
 -15   5   2        0.05       67.60     68.98 o 
 -14   5   2      104.36       47.87     60.14 o 
 -13   5   2      169.82      157.41     78.62 o 
 -12   5   2      147.72       64.35     52.50 o 
 -11   5   2        4.30       -6.95     22.82 o 
 -10   5   2        3.16       30.11     24.58 o 
  -9   5   2     1273.49     1220.26     63.81 o 
  -8   5   2      405.88      366.37     34.08 o 
  -7   5   2       10.38       11.97     13.08 o 
  -6   5   2      162.11      173.87     17.70 o 
  -5   5   2      432.79      402.80     14.71 o 
  -4   5   2     1611.08     1764.07     44.17 o 
  -3   5   2      143.75      148.63      8.79 o 
  -2   5   2        5.83        6.99      4.84 o 
  -1   5   2      257.47      243.70     11.08 o 
   0   5   2       19.47       24.60      4.04 o 
   1   5   2      848.35      939.12     20.29 o 
   2   5   2       57.81       80.71     10.28 o 
   3   5   2     2771.91     3120.27     63.59 o 
   4   5   2      293.33      310.76     22.07 o 
   5   5   2      691.65      867.75     57.11 o 
   6   5   2       81.12       55.24      8.65 o 
   7   5   2        1.60        6.18     10.28 o 
   8   5   2      232.20      214.81     30.53 o 
   9   5   2        0.62        7.01     17.40 o 
  10   5   2     1513.64     1543.44     70.74 o 
  11   5   2       56.55       69.75     50.63 o 
  12   5   2       58.92       42.49     53.07 o 
  13   5   2        1.80      -67.27     67.27 o 
  14   5   2        0.60      -52.38     54.64 o 
  15   5   2        0.56      -18.18     57.22 o 
 -15   6   2        7.67       31.30     65.16 o 
 -14   6   2      188.31      244.48     85.83 o 
 -13   6   2      383.76      474.99     97.37 o 
 -12   6   2      397.72      405.09     86.60 o 
 -11   6   2     1798.77     1581.59    149.02 o 
 -10   6   2      188.81      135.51     54.68 o 
  -9   6   2      394.02      355.60     76.87 o 
  -8   6   2     1167.01     1083.31     69.01 o 
  -7   6   2     2151.73     1982.14     81.15 o 
  -6   6   2     1778.49     1578.70     73.26 o 
  -5   6   2     3346.90     3382.23     74.11 o 
  -4   6   2     1671.25     1740.41     41.32 o 
  -3   6   2     1326.57     1404.01     54.59 o 
  -2   6   2       28.21       32.79      5.18 o 
  -1   6   2     4920.52     4991.09     77.68 o 
   0   6   2     9211.30     9344.42    121.77 o 
   1   6   2     3026.45     3066.74     40.77 o 
   2   6   2     5570.62     5776.68     85.53 o 
   3   6   2     2157.88     2302.75     45.65 o 
   4   6   2      453.97      422.63     28.39 o 
   5   6   2     4343.18     4270.90    141.09 o 
   6   6   2     5212.16     4896.29    314.02 o 
   7   6   2     2715.17     2514.92    149.61 o 
   8   6   2       34.85      -12.42     39.79 o 
   9   6   2      218.09      117.31     46.21 o 
  10   6   2        1.60       11.64     50.38 o 
  11   6   2       46.93       46.43     57.87 o 
  12   6   2      514.50      576.53     97.94 o 
  13   6   2       32.02       51.56     58.89 o 
  14   6   2        1.20       27.28     62.01 o 
  15   6   2       18.71      -10.02     62.42 o 
 -14   7   2        1.02      -75.86     75.86 o 
 -13   7   2        0.34       95.03     79.23 o 
 -12   7   2      295.93      271.99     82.07 o 
 -11   7   2       21.35       63.23     51.29 o 
 -10   7   2       99.84       51.82     49.77 o 
  -9   7   2      374.40      388.94     74.66 o 
  -8   7   2     1193.64     1370.69    134.25 o 
  -7   7   2      120.86      114.00     28.79 o 
  -6   7   2      185.72      152.07     32.02 o 
  -5   7   2      737.65      792.88     39.85 o 
  -4   7   2      484.71      460.97     27.35 o 
  -3   7   2      156.33      168.78     16.23 o 
  -2   7   2       70.17       61.86      7.50 o 
  -1   7   2       11.18       15.88      6.48 o 
   0   7   2      473.89      466.92     18.92 o 
   1   7   2     2043.44     2000.72     35.88 o 
   2   7   2     4241.54     4401.30     76.92 o 
   3   7   2      298.26      284.85     18.23 o 
   4   7   2      208.00      196.14     13.39 o 
   5   7   2      405.42      416.59     28.89 o 
   6   7   2      162.86      180.23     38.26 o 
   7   7   2      484.94      532.20     76.19 o 
   8   7   2       59.09       65.60     49.22 o 
   9   7   2        1.83       11.53     45.91 o 
  10   7   2       95.41       55.26     51.18 o 
  11   7   2      410.65      463.63     91.11 o 
  12   7   2        1.68      -63.23     63.23 o 
  13   7   2       38.33      -45.82     61.14 o 
  14   7   2      189.61      205.18     84.62 o 
 -13   8   2       41.74       76.24     45.63 o 
 -12   8   2      204.08      221.44     50.00 o 
 -11   8   2      101.27       84.37     56.40 o 
 -10   8   2        2.39       -4.57     33.36 o 
  -9   8   2        4.53      -33.72     33.72 o 
  -8   8   2       36.77       11.76     28.34 o 
  -7   8   2      958.77      974.43     95.37 o 
  -6   8   2     2881.34     2793.39    120.96 o 
  -5   8   2      114.32      145.21     19.76 o 
  -4   8   2      467.34      512.54     40.43 o 
  -3   8   2       22.73       14.53     12.75 o 
  -2   8   2     1044.22      996.29     67.19 o 
  -1   8   2     1824.81     1885.03     37.17 o 
   0   8   2     4323.04     4479.07     85.49 o 
   1   8   2      312.95      320.55     15.91 o 
   2   8   2        9.24       12.67      9.32 o 
   3   8   2      155.24      160.22     15.35 o 
   4   8   2       46.14       59.05     19.06 o 
   5   8   2      587.05      605.03     40.03 o 
   6   8   2     1788.90     2011.23     73.99 o 
   7   8   2     1667.62     1709.30     92.89 o 
   8   8   2     1145.04     1096.23    116.46 o 
   9   8   2        3.88      -53.55     53.55 o 
  10   8   2       29.45        5.54     54.30 o 
  11   8   2        8.60       39.33     58.69 o 
  12   8   2      271.40      188.42     67.39 o 
  13   8   2      252.01      261.76     86.69 o 
 -12   9   2      135.21      175.70     49.95 o 
 -11   9   2       32.42      112.62     43.59 o 
 -10   9   2        4.56       95.57     42.03 o 
  -9   9   2      406.96      450.54     72.35 o 
  -8   9   2      499.59      599.53     58.89 o 
  -7   9   2        1.34      -14.14     23.88 o 
  -6   9   2       84.86       58.43     35.35 o 
  -5   9   2      436.80      467.59     45.61 o 
  -4   9   2       69.86       81.82     21.38 o 
  -3   9   2       96.93       83.47     19.25 o 
  -2   9   2      573.69      590.41     34.11 o 
  -1   9   2     1527.22     1595.70     49.00 o 
   0   9   2      374.40      319.82     24.64 o 
   1   9   2       20.30       20.27     18.69 o 
   2   9   2     2501.19     2489.05     64.52 o 
   3   9   2       31.63       72.27     36.60 o 
   4   9   2     1586.38     1680.10     71.42 o 
   5   9   2      591.15      656.70     42.93 o 
   6   9   2       45.34       72.75     30.20 o 
   7   9   2       61.43       65.82     24.24 o 
   8   9   2       83.40      231.08     42.40 o 
   9   9   2       37.63       99.82     46.72 o 
  10   9   2       49.14       78.22     55.74 o 
  11   9   2       82.40      110.54     67.94 o 
  12   9   2       16.46       50.22     63.83 o 
 -10  10   2      368.07      382.83     91.26 o 
  -9  10   2      221.38      271.14     77.24 o 
  -8  10   2      117.85      213.93     64.60 o 
  -7  10   2       67.52       77.12     40.10 o 
  -6  10   2       11.35      -11.13     31.88 o 
  -5  10   2      331.77      259.03     44.03 o 
  -4  10   2      850.18      851.19     64.82 o 
  -3  10   2     1547.68     1576.54     81.19 o 
  -2  10   2      106.39      189.59     53.74 o 
  -1  10   2      248.82      204.35     60.40 o 
   0  10   2      101.47       97.12     34.24 o 
   1  10   2      881.18      736.32     91.80 o 
   2  10   2     3225.03     3229.55    110.11 o 
   3  10   2     1689.37     1751.27     92.95 o 
   4  10   2     1755.92     1760.62    155.59 o 
   5  10   2     1902.53     1714.64     93.03 o 
   6  10   2      399.16      423.19     55.76 o 
   7  10   2       16.37       39.34     36.19 o 
   8  10   2      439.43      482.51     83.89 o 
   9  10   2      508.50      688.95    107.67 o 
  10  10   2      531.70      769.42    115.61 o 
  -8  11   2      154.22      175.31    104.42 o 
  -7  11   2        0.52        1.92     32.80 o 
  -6  11   2      174.73      136.51     38.68 o 
  -5  11   2       34.84      -64.39     64.39 o 
  -4  11   2       13.31       60.84     58.95 o 
  -3  11   2        4.56      -24.82     51.08 o 
  -2  11   2      134.10      168.16     62.31 o 
  -1  11   2       72.02      179.55     67.07 o 
   0  11   2        2.89       93.01     42.25 o 
   1  11   2       44.26       50.60     52.37 o 
   2  11   2      137.08      157.44     63.75 o 
   3  11   2        0.14        9.94     53.85 o 
   4  11   2      171.11      106.74     57.35 o 
   5  11   2       84.87       65.42     30.31 o 
   6  11   2       39.99       11.69     35.19 o 
   7  11   2       42.60       27.50     64.94 o 
   8  11   2        8.00      199.85     74.05 o 
  -6  12   2        5.62       83.37     68.67 o 
  -5  12   2        9.83       23.20     55.09 o 
  -4  12   2      377.98      236.73     70.51 o 
  -3  12   2        2.01       -9.28     56.81 o 
  -2  12   2       48.42       65.59     61.32 o 
  -1  12   2       17.93      163.80     65.45 o 
   0  12   2       14.36       92.79     47.56 o 
   1  12   2       35.75       60.33     41.98 o 
   2  12   2       24.03      127.16     72.53 o 
   3  12   2       25.70      -27.66     57.30 o 
   4  12   2        2.67      -76.26     76.26 o 
   5  12   2       28.64      -11.56     64.92 o 
   6  12   2        0.97      -26.23     57.70 o 
 -16   1   3       42.88       17.12     36.05 o 
 -15   1   3       11.53        7.24     35.57 o 
 -14   1   3       17.51       66.33     71.51 o 
 -13   1   3      111.17      118.67     62.32 o 
 -12   1   3       17.22       25.76     28.55 o 
 -11   1   3      292.24      355.91     46.70 o 
 -10   1   3      534.66      594.11     63.44 o 
  -9   1   3      223.75      175.86     38.40 o 
  -8   1   3       34.03        9.16     22.40 o 
  -7   1   3     1166.66     1140.66     50.31 o 
  -6   1   3     4721.70     5329.85    134.44 o 
  -5   1   3      460.45      419.26     31.59 o 
  -4   1   3     3738.50     3960.04     91.44 o 
  -3   1   3     7746.40     7829.56    181.21 o 
  -2   1   3     7268.54     7207.80    112.20 o 
  -1   1   3     6709.65     7334.28     64.94 o 
   0   1   3      447.84      343.18     14.45 o 
   1   1   3        7.24       36.46      6.49 o 
   2   1   3      904.46     1153.56     36.16 o 
   3   1   3     4502.96     4653.94    125.96 o 
   4   1   3      127.17      120.53     18.26 o 
   5   1   3     1111.60     1093.70     40.75 o 
   6   1   3     1067.22     1139.35     67.34 o 
   7   1   3       13.75       10.59     16.63 o 
   8   1   3      323.76      339.61     33.67 o 
   9   1   3      110.46       63.83     23.19 o 
  10   1   3      421.64      358.38     40.41 o 
  11   1   3      223.49      229.49     39.60 o 
  12   1   3      375.23      317.50     44.54 o 
  13   1   3      115.74       39.17     29.48 o 
  14   1   3        4.24        4.72     32.30 o 
  15   1   3       89.70      150.99     41.93 o 
  16   1   3       14.37      -14.24     33.82 o 
 -16   2   3       29.60      -22.31     93.74 o 
 -15   2   3        8.30      -23.70     77.19 o 
 -14   2   3      141.99      131.51     46.77 o 
 -13   2   3      272.76      319.11     54.14 o 
 -12   2   3     1043.63     1180.64     88.44 o 
 -11   2   3     2118.02     2191.58    104.55 o 
 -10   2   3     3736.00     3597.34    129.73 o 
  -9   2   3     2746.02     2572.24    104.95 o 
  -8   2   3      662.74      716.87     42.24 o 
  -7   2   3     4472.18     4961.71    109.94 o 
  -6   2   3     5429.77     5417.73    138.81 o 
  -5   2   3    23550.67    24179.33    292.76 o 
  -4   2   3    33916.90    36071.42    487.00 o 
  -3   2   3    20275.96    20790.81    327.66 o 
  -2   2   3       54.30       47.26      6.48 o 
  -1   2   3     8451.65     9158.78     68.50 o 
   0   2   3    13253.87    14189.00    116.54 o 
   1   2   3    26869.53    27951.99    352.12 o 
   2   2   3    34077.88    34197.74    295.86 o 
   3   2   3    19719.96    19484.63    208.62 o 
   4   2   3     2180.14     2215.18     55.32 o 
   5   2   3       28.01       29.89      8.03 o 
   6   2   3     1003.93     1055.16     39.53 o 
   7   2   3     7057.19     6233.89    147.23 o 
   8   2   3     9945.05     9178.48    189.94 o 
   9   2   3     2916.48     2590.20     95.88 o 
  10   2   3     1313.16     1266.18     70.38 o 
  11   2   3        8.88       23.49     32.60 o 
  12   2   3       29.18       40.89     27.35 o 
  13   2   3      574.41      572.91     58.15 o 
  14   2   3      758.70      887.43     74.72 o 
  15   2   3      291.66      336.76     50.04 o 
  16   2   3        3.36       21.93     37.83 o 
 -16   3   3        4.34        8.77     61.44 o 
 -15   3   3      126.19       32.21     80.44 o 
 -14   3   3       37.53       70.62     57.02 o 
 -13   3   3      304.31      308.49     50.48 o 
 -12   3   3      152.43      114.77     35.30 o 
 -11   3   3     1465.30     1608.87     90.42 o 
 -10   3   3     1117.49     1138.76     71.35 o 
  -9   3   3      377.79      390.80     43.02 o 
  -8   3   3      497.47      551.58     37.69 o 
  -7   3   3     2668.47     2743.16     78.03 o 
  -6   3   3     8385.55     8771.65    189.01 o 
  -5   3   3      424.65      430.82     28.16 o 
  -4   3   3     2044.58     1829.08     43.80 o 
  -3   3   3       55.21       74.53     10.22 o 
  -2   3   3     1256.05     1372.90     22.60 o 
  -1   3   3      775.21      970.60     14.58 o 
   0   3   3     7844.46     8089.10     88.43 o 
   1   3   3     2522.06     2364.09     40.19 o 
   2   3   3     4828.97     5140.05     68.71 o 
   3   3   3    19103.24    18978.28    302.22 o 
   4   3   3     1891.37     1777.73     38.94 o 
   5   3   3       49.19       76.32      9.54 o 
   6   3   3     2659.18     2626.69     83.12 o 
   7   3   3     1559.53     1535.53     62.20 o 
   8   3   3      633.52      578.07     49.26 o 
   9   3   3      468.71      399.32     52.92 o 
  10   3   3      266.40      102.66     42.54 o 
  11   3   3      216.91      160.30     32.20 o 
  12   3   3      141.29       80.57     31.15 o 
  13   3   3       71.25       59.37     34.94 o 
  14   3   3       68.90       50.23     31.20 o 
  15   3   3        9.62       72.27     57.99 o 
  16   3   3       25.58      184.08     76.58 o 
 -16   4   3        6.57       14.00     63.85 o 
 -15   4   3       87.70      146.96     78.85 o 
 -14   4   3      204.16      256.94     84.21 o 
 -13   4   3      189.27      183.38     42.52 o 
 -12   4   3        4.16       37.02     35.54 o 
 -11   4   3       29.89      -15.65     31.79 o 
 -10   4   3       12.04       -2.51     23.68 o 
  -9   4   3     2247.51     2147.79     90.81 o 
  -8   4   3     2189.04     2261.71     73.42 o 
  -7   4   3      968.03     1011.92     56.39 o 
  -6   4   3        1.25      -21.25     21.25 o 
  -5   4   3     2563.51     2541.33    104.71 o 
  -4   4   3      156.80      234.82     14.50 o 
  -3   4   3     8805.19     8905.35     80.03 o 
  -2   4   3    20175.95    20206.48    147.49 o 
  -1   4   3    27844.88    28519.67    180.03 o 
   0   4   3     6705.66     7076.30     78.16 o 
   1   4   3     2477.59     2422.39     37.42 o 
   2   4   3     2996.87     3120.94     50.39 o 
   3   4   3      370.87      394.36     21.32 o 
   4   4   3     4377.60     4110.00    125.11 o 
   5   4   3     5200.83     4735.07    127.29 o 
   6   4   3     1306.97     1081.65     80.21 o 
   7   4   3        1.13        3.49     15.11 o 
   8   4   3      166.29      158.10     22.23 o 
   9   4   3      458.50      414.21     37.67 o 
  10   4   3     1051.19     1058.42     62.20 o 
  11   4   3     5735.39     5433.14    154.57 o 
  12   4   3      807.93      889.99     65.48 o 
  13   4   3       22.81      137.22     71.56 o 
  14   4   3       29.69       71.57     65.17 o 
  15   4   3       25.58       10.27     55.78 o 
  16   4   3        1.19      -10.47     60.18 o 
 -15   5   3        4.66       29.04     63.34 o 
 -14   5   3      361.51      291.99     89.50 o 
 -13   5   3      903.64      969.90    125.66 o 
 -12   5   3      297.46      295.91     79.21 o 
 -11   5   3      348.24      369.13     44.03 o 
 -10   5   3       48.68       66.14     28.34 o 
  -9   5   3      484.08      425.47     41.58 o 
  -8   5   3      715.33      765.80     43.10 o 
  -7   5   3     3546.20     3515.36     85.49 o 
  -6   5   3     2234.94     2373.08     91.19 o 
  -5   5   3       79.03      100.29     10.47 o 
  -4   5   3     1149.82     1109.51     23.84 o 
  -3   5   3     2243.99     2297.15     33.60 o 
  -2   5   3      410.43      534.07     15.89 o 
  -1   5   3     3491.84     3384.92     46.48 o 
   0   5   3     4819.36     4530.48     51.34 o 
   1   5   3       53.00       72.58      4.88 o 
   2   5   3     3601.59     4012.80     72.79 o 
   3   5   3     3065.67     3080.87     84.07 o 
   4   5   3      281.10      244.83     20.29 o 
   5   5   3      962.23     1005.52     42.17 o 
   6   5   3     1764.65     1449.31     96.72 o 
   7   5   3     2845.18     2644.35    148.37 o 
   8   5   3      169.35      183.94     26.47 o 
   9   5   3      256.24      234.92     61.54 o 
  10   5   3       38.79       79.49     23.63 o 
  11   5   3       12.21       -9.20     47.04 o 
  12   5   3        3.26      -16.35     48.59 o 
  13   5   3      590.61      692.35    108.97 o 
  14   5   3        2.33      126.99     75.14 o 
  15   5   3        1.32      -73.49     74.60 o 
 -15   6   3       49.46      112.10     83.18 o 
 -14   6   3       10.19      -73.85     73.85 o 
 -13   6   3      201.86      148.84     72.49 o 
 -12   6   3      246.91      275.99     78.83 o 
 -11   6   3        2.16      142.23     72.03 o 
 -10   6   3      581.92      770.14    106.19 o 
  -9   6   3     1218.09     1464.90    133.40 o 
  -8   6   3     2969.06     2951.31     77.89 o 
  -7   6   3     1295.49     1277.91     41.49 o 
  -6   6   3        2.92        7.71      6.10 o 
  -5   6   3      616.69      609.56     19.91 o 
  -4   6   3      669.81      652.94     22.75 o 
  -3   6   3     5219.22     5078.06     96.75 o 
  -2   6   3     3078.32     2740.05     43.05 o 
  -1   6   3     1860.49     1826.55     33.87 o 
   0   6   3     3106.64     3346.21     48.52 o 
   1   6   3       90.14      118.02      9.43 o 
   2   6   3     2129.81     2216.12     45.60 o 
   3   6   3     1578.03     1473.29     45.86 o 
   4   6   3     1958.41     1898.06     53.50 o 
   5   6   3     3966.35     3817.66     92.41 o 
   6   6   3     2238.72     2142.75    117.76 o 
   7   6   3      204.11      170.75     46.61 o 
   8   6   3       10.64      -25.44     38.04 o 
   9   6   3      872.41      852.60    103.13 o 
  10   6   3      876.06      840.69    104.06 o 
  11   6   3     1236.92     1216.34    125.30 o 
  12   6   3      632.72      704.55    108.38 o 
  13   6   3      127.10       59.41     64.84 o 
  14   6   3        6.19      -53.72     58.66 o 
 -14   7   3       85.26      156.10     80.97 o 
 -13   7   3        1.15       -8.32     60.16 o 
 -12   7   3      259.76      261.33     79.89 o 
 -11   7   3      389.30      385.55     90.26 o 
 -10   7   3      450.73      365.37     51.42 o 
  -9   7   3      101.26      133.41     50.18 o 
  -8   7   3        8.48       11.11     28.31 o 
  -7   7   3      126.27      148.00     24.66 o 
  -6   7   3        6.30       10.26     17.15 o 
  -5   7   3       26.91       33.83     12.88 o 
  -4   7   3      191.83      204.56     16.83 o 
  -3   7   3      169.69      136.20     14.65 o 
  -2   7   3      558.36      590.37     21.87 o 
  -1   7   3     1392.07     1358.90     28.52 o 
   0   7   3      200.72      221.67     15.46 o 
   1   7   3       14.36       28.05      8.95 o 
   2   7   3      378.89      335.78     20.54 o 
   3   7   3      794.93      793.13     29.84 o 
   4   7   3     1326.96     1217.03     34.58 o 
   5   7   3      417.01      461.93     29.54 o 
   6   7   3     1934.66     1929.38    113.08 o 
   7   7   3      645.88      530.83     73.08 o 
   8   7   3      764.60      620.28     84.90 o 
   9   7   3      744.82      507.23     83.52 o 
  10   7   3      180.66      185.84     67.11 o 
  11   7   3       13.97       39.09     49.60 o 
  12   7   3        0.06      -56.81     64.26 o 
  13   7   3       73.09       50.29     61.89 o 
  14   7   3       17.42      129.14     82.73 o 
 -13   8   3      102.09      114.91     45.82 o 
 -12   8   3      132.24      318.03     69.61 o 
 -11   8   3       52.30      137.78     45.93 o 
 -10   8   3      615.43      585.69     63.96 o 
  -9   8   3      264.00      230.99     43.32 o 
  -8   8   3     1122.34     1150.86    185.16 o 
  -7   8   3     2576.52     2635.62    102.79 o 
  -6   8   3     3221.10     3158.60     84.21 o 
  -5   8   3     3299.67     3263.95    116.43 o 
  -4   8   3     2096.47     2255.45    110.90 o 
  -3   8   3     1046.66     1142.17     59.04 o 
  -2   8   3     1700.26     1735.32     64.53 o 
  -1   8   3     1350.39     1382.00     32.62 o 
   0   8   3     1655.18     1621.33     42.04 o 
   1   8   3     1325.35     1216.27     26.49 o 
   2   8   3     1094.68     1057.74     39.26 o 
   3   8   3     1813.25     1659.42     73.19 o 
   4   8   3      641.82      634.44     37.93 o 
   5   8   3      573.68      616.02     40.26 o 
   6   8   3     1070.33     1155.17     75.45 o 
   7   8   3     1142.89     1342.02     85.67 o 
   8   8   3     1056.62     1152.02    115.95 o 
   9   8   3      493.08      445.57     85.05 o 
  10   8   3      564.97      490.61     90.06 o 
  11   8   3       38.42      -40.35     54.74 o 
  12   8   3        4.31       16.57     66.12 o 
  13   8   3       14.72       36.46     69.03 o 
 -12   9   3        1.24      -60.35     61.64 o 
 -11   9   3       50.46       52.36     40.38 o 
 -10   9   3       74.00       70.16     40.53 o 
  -9   9   3        2.23       35.60     35.55 o 
  -8   9   3      232.07      139.42     32.98 o 
  -7   9   3      140.07       97.86     26.70 o 
  -6   9   3       97.60       84.25     26.27 o 
  -5   9   3       22.65       -1.21     23.59 o 
  -4   9   3       22.70       33.83     19.64 o 
  -3   9   3       29.11        8.27     15.56 o 
  -2   9   3        0.10       11.15     14.69 o 
  -1   9   3      227.19      218.85     16.51 o 
   0   9   3      383.32      470.28     24.79 o 
   1   9   3      481.57      504.27     32.42 o 
   2   9   3        2.06       -3.07     14.58 o 
   3   9   3      241.74      159.00     30.18 o 
   4   9   3      133.09      101.32     46.36 o 
   5   9   3      448.76      481.81     37.61 o 
   6   9   3      987.79     1023.67     55.80 o 
   7   9   3       51.78      101.73     39.92 o 
   8   9   3      155.44      173.02     39.08 o 
   9   9   3        9.78      138.44     64.13 o 
  10   9   3        1.92      174.67     77.23 o 
  11   9   3       27.61       55.87     64.04 o 
  12   9   3       20.48       16.74     55.80 o 
 -10  10   3        0.74      -36.53     36.53 o 
  -9  10   3      121.07      101.93     46.60 o 
  -8  10   3      466.16      409.65     51.97 o 
  -7  10   3      427.44      434.79     59.24 o 
  -6  10   3       31.93       24.75     58.80 o 
  -5  10   3       15.58      -34.31     34.31 o 
  -4  10   3        0.14       14.25     25.62 o 
  -3  10   3      403.65      417.08     62.31 o 
  -2  10   3      116.64      165.82     56.73 o 
  -1  10   3       59.61       49.77     50.51 o 
   0  10   3        5.89       37.16     37.12 o 
   1  10   3      610.26      506.41     85.19 o 
   2  10   3      169.49      142.25     29.66 o 
   3  10   3      101.38      102.84     59.49 o 
   4  10   3      639.78      619.58     56.81 o 
   5  10   3       19.42       35.15     31.52 o 
   6  10   3        4.08       13.51     31.97 o 
   7  10   3        6.97       49.79     39.55 o 
   8  10   3        0.39       25.92     53.25 o 
   9  10   3       35.42       23.70     49.00 o 
  10  10   3      129.35      176.14     62.27 o 
  -8  11   3       53.04       60.81     59.77 o 
  -7  11   3        0.86      -30.62     36.48 o 
  -6  11   3        9.80       51.72     38.68 o 
  -5  11   3       67.07      189.62     80.36 o 
  -4  11   3       28.34      -36.35     60.64 o 
  -3  11   3      270.40      343.27     79.66 o 
  -2  11   3      186.03       77.38     52.47 o 
  -1  11   3      284.87      323.38     73.38 o 
   0  11   3       72.67       94.47     41.76 o 
   1  11   3       56.04       47.47     52.27 o 
   2  11   3      539.78      668.35     99.83 o 
   3  11   3      241.35      248.38     69.28 o 
   4  11   3      295.18      380.58     86.49 o 
   5  11   3        0.25      -14.85     42.34 o 
   6  11   3       95.18       68.68     52.10 o 
   7  11   3       38.41      -38.05     60.19 o 
   8  11   3       22.02        8.72     51.82 o 
  -6  12   3      482.04      465.57     93.05 o 
  -5  12   3      759.95      877.83    122.39 o 
  -4  12   3      141.27      203.86     77.94 o 
  -3  12   3       12.67      -56.35     62.17 o 
  -2  12   3      497.17      460.00     92.31 o 
  -1  12   3      283.18      318.27    103.71 o 
   0  12   3      498.75      602.46     70.23 o 
   1  12   3      600.46      686.73     72.49 o 
   2  12   3      576.03      664.18    103.99 o 
   3  12   3      315.35      446.96     93.27 o 
   4  12   3      124.41      143.45     64.82 o 
   5  12   3      309.89      272.74     79.97 o 
   6  12   3      264.55      428.11     95.10 o 
 -16   0   4       12.46       75.58     53.17 o 
 -15   0   4      100.03      129.73     66.04 o 
 -14   0   4     1144.35     1287.57    127.96 o 
 -13   0   4     1619.38     1812.82    149.56 o 
 -12   0   4      468.69      464.79     77.99 o 
 -11   0   4      187.24      184.44     56.37 o 
 -10   0   4      572.77      523.33     77.35 o 
  -9   0   4       27.69      -28.45     39.63 o 
  -8   0   4    15687.13    16719.38    440.30 o 
  -7   0   4    19134.36    17968.80    432.57 o 
  -6   0   4    27213.29    27302.73    569.98 o 
  -5   0   4    14236.65    14395.21    333.19 o 
  -4   0   4      742.85      978.38     59.71 o 
  -3   0   4     2658.34     2375.69     85.72 o 
  -2   0   4     1687.97     1888.95     64.96 o 
  -1   0   4     1454.58     1706.80     85.35 o 
   0   0   4     8047.63     7332.23    148.99 o 
   1   0   4     7317.43     8079.22    165.95 o 
   2   0   4     1776.19     1882.69     64.25 o 
   3   0   4     9154.56     8765.99    197.67 o 
   4   0   4     4764.54     4781.33    139.42 o 
   5   0   4     4464.65     4170.63    423.80 o 
   6   0   4    36402.32    34387.27    666.83 o 
   7   0   4    28637.61    27661.16    575.44 o 
   8   0   4      284.12      181.73     40.56 o 
   9   0   4       15.98       -1.69     30.24 o 
  10   0   4       27.09        0.74     30.04 o 
  11   0   4      266.04      252.99     54.79 o 
  12   0   4     2957.58     2846.70    167.37 o 
  13   0   4      831.64     1143.90    113.38 o 
  14   0   4       87.91      183.05     58.24 o 
  15   0   4       59.22       45.34     45.75 o 
  16   0   4       27.44      -43.87     61.37 o 
 -16   1   4        3.31       -0.51     42.08 o 
 -15   1   4      125.78      187.74     51.14 o 
 -14   1   4        9.84       38.11     38.62 o 
 -13   1   4       56.38      -10.38     34.15 o 
 -12   1   4      312.18      340.25     49.24 o 
 -11   1   4      851.32      781.48     65.92 o 
 -10   1   4        3.05      -27.84     27.84 o 
  -9   1   4       20.80       -0.75     24.85 o 
  -8   1   4       63.28       93.53     21.59 o 
  -7   1   4      427.00      503.92     43.26 o 
  -6   1   4     4601.84     4469.69    117.64 o 
  -5   1   4    13798.69    14106.58    580.02 o 
  -4   1   4    10114.15    10353.24    174.28 o 
  -3   1   4     9411.07     9659.19    154.43 o 
  -2   1   4    57037.20    57612.24    513.25 o 
  -1   1   4    34998.51    35926.26    279.77 o 
   0   1   4    26674.43    27760.55    240.89 o 
   1   1   4     7865.90     8342.45     96.74 o 
   2   1   4     9836.09     9957.70    244.29 o 
   3   1   4     2193.43     2310.19     44.94 o 
   4   1   4    10083.83     9779.53    173.73 o 
   5   1   4     6219.70     6112.39    122.49 o 
   6   1   4     3056.22     3475.39    125.81 o 
   7   1   4     1155.16      927.47     49.88 o 
   8   1   4     3628.88     3416.30    191.80 o 
   9   1   4     1586.22     1600.61     75.18 o 
  10   1   4       36.16       29.25     22.49 o 
  11   1   4      448.55      412.34     78.56 o 
  12   1   4      262.46      283.59     40.88 o 
  13   1   4       78.64       35.33     32.58 o 
  14   1   4      192.26      222.78     45.57 o 
  15   1   4       66.75       72.03     36.81 o 
  16   1   4       21.63      105.15     43.09 o 
 -16   2   4       17.06       78.65     45.12 o 
 -15   2   4       10.84       72.30     52.49 o 
 -14   2   4        0.22       55.61     36.08 o 
 -13   2   4      129.38       92.41     36.45 o 
 -12   2   4      376.36      406.25     51.47 o 
 -11   2   4     1090.55     1068.32     76.48 o 
 -10   2   4     2533.55     2431.33    108.15 o 
  -9   2   4      890.92      920.02     65.85 o 
  -8   2   4      448.11      424.82     34.09 o 
  -7   2   4      493.16      498.99     44.00 o 
  -6   2   4      328.76      296.57     31.70 o 
  -5   2   4     1642.57     1838.06     57.32 o 
  -4   2   4    12399.11    12945.84    160.95 o 
  -3   2   4     7200.37     7468.96    104.48 o 
  -2   2   4     7043.94     7332.10     83.61 o 
  -1   2   4     3270.45     3685.68     27.95 o 
   0   2   4     1131.96     1239.47     43.28 o 
   1   2   4     3953.91     4131.86     59.02 o 
   2   2   4    15751.27    16132.95    206.06 o 
   3   2   4    23536.49    24380.24    310.28 o 
   4   2   4     3933.27     3912.13    102.21 o 
   5   2   4      666.48      765.32     30.04 o 
   6   2   4     1915.63     1959.39     53.93 o 
   7   2   4     1167.54     1320.77     88.65 o 
   8   2   4      181.76      197.27     30.24 o 
   9   2   4      202.18      126.77     49.76 o 
  10   2   4     1562.72     1451.64     74.64 o 
  11   2   4       34.79       -0.99     24.45 o 
  12   2   4       17.37        6.97     25.66 o 
  13   2   4      135.27      204.81     40.71 o 
  14   2   4        2.92       29.98     35.48 o 
  15   2   4       83.70      140.42     41.23 o 
  16   2   4      208.34      278.33     86.41 o 
 -16   3   4      163.65      248.03     84.81 o 
 -15   3   4       79.30      262.99     89.49 o 
 -14   3   4       81.80      181.89     79.36 o 
 -13   3   4      543.59      581.09     64.94 o 
 -12   3   4       13.81       38.42     33.38 o 
 -11   3   4      332.31      310.28     61.74 o 
 -10   3   4       39.62       11.39     26.35 o 
  -9   3   4       21.19       23.55     19.78 o 
  -8   3   4      651.94      694.33     43.68 o 
  -7   3   4       25.83       65.49     31.45 o 
  -6   3   4        6.03      -13.78     19.69 o 
  -5   3   4     1017.47     1028.89     42.46 o 
  -4   3   4        8.80        5.94      7.61 o 
  -3   3   4      217.30      302.57     13.04 o 
  -2   3   4     7543.25     8015.90     73.16 o 
  -1   3   4     5226.25     5307.53     44.36 o 
   0   3   4     2847.36     2946.85     35.85 o 
   1   3   4      795.44     1004.98     25.53 o 
   2   3   4      656.79      663.51     27.08 o 
   3   3   4      338.86      385.00     13.21 o 
   4   3   4     2762.07     2866.47     76.84 o 
   5   3   4     1991.76     1969.22     92.47 o 
   6   3   4     1462.53     1512.65     47.07 o 
   7   3   4      273.94      218.61     20.10 o 
   8   3   4       90.36       63.88     20.40 o 
   9   3   4      302.56      284.49     58.99 o 
  10   3   4      995.17      873.05     56.75 o 
  11   3   4      707.18      719.48     58.11 o 
  12   3   4      155.78      126.11     33.30 o 
  13   3   4       97.85      120.40     51.79 o 
  14   3   4       78.66       42.43     31.48 o 
  15   3   4      135.77      163.26     75.25 o 
  16   3   4        0.87       79.07     64.15 o 
 -16   4   4       69.91       12.66     61.97 o 
 -15   4   4       30.70       27.49     58.68 o 
 -14   4   4       25.35      -31.57     63.40 o 
 -13   4   4      223.19      220.70     43.95 o 
 -12   4   4     1790.80     1667.49     93.80 o 
 -11   4   4      371.24      369.95     47.95 o 
 -10   4   4     1026.10      923.95     65.31 o 
  -9   4   4      817.27      681.47     44.95 o 
  -8   4   4       11.96       14.41     17.01 o 
  -7   4   4     3060.17     3161.01    113.04 o 
  -6   4   4     7643.41     7868.19    180.56 o 
  -5   4   4     7229.47     7343.93    110.60 o 
  -4   4   4    10686.17    11348.41    113.11 o 
  -3   4   4    16315.32    17560.69    168.00 o 
  -2   4   4     2244.85     2116.54     36.76 o 
  -1   4   4    11730.53    12306.01     90.13 o 
   0   4   4    15330.33    16214.34    161.46 o 
   1   4   4     7972.03     7973.30     74.37 o 
   2   4   4    11085.50    11315.96    162.90 o 
   3   4   4     6303.39     6523.84    101.88 o 
   4   4   4    11962.17    12215.00    235.95 o 
   5   4   4     3561.75     3408.90     64.06 o 
   6   4   4     3355.78     3309.52    137.19 o 
   7   4   4     1914.96     1866.13     98.44 o 
   8   4   4     1926.35     1815.38    107.86 o 
   9   4   4       22.03       25.51     20.09 o 
  10   4   4     1340.60     1265.72     67.38 o 
  11   4   4     5419.63     5243.95    151.23 o 
  12   4   4      985.46      958.59     66.43 o 
  13   4   4      500.82      426.24     83.69 o 
  14   4   4      238.81      393.27     93.88 o 
  15   4   4       43.37      172.50     73.77 o 
  16   4   4       13.95       85.92     76.72 o 
 -15   5   4       10.67       53.32     70.18 o 
 -14   5   4       10.96       43.61     69.37 o 
 -13   5   4       73.83      121.64     75.86 o 
 -12   5   4       22.06       23.77     50.85 o 
 -11   5   4       59.75      132.70     35.00 o 
 -10   5   4      226.96      298.91     41.17 o 
  -9   5   4      215.28      238.17     29.02 o 
  -8   5   4        6.89       16.61     17.04 o 
  -7   5   4       16.71       -9.70     30.06 o 
  -6   5   4       47.67       52.14     19.07 o 
  -5   5   4      113.96       67.33     10.00 o 
  -4   5   4     1447.95     1444.81     39.38 o 
  -3   5   4     1562.24     1769.84     29.99 o 
  -2   5   4     2712.34     2893.89     40.46 o 
  -1   5   4      690.71      757.07     19.49 o 
   0   5   4      187.51      229.09     12.55 o 
   1   5   4     1377.20     1362.12     22.13 o 
   2   5   4     1326.41     1286.20     69.14 o 
   3   5   4      726.04      901.93     31.49 o 
   4   5   4     1031.37     1146.24     41.32 o 
   5   5   4      193.62      182.02     20.26 o 
   6   5   4      730.50      630.61     66.89 o 
   7   5   4      325.83      341.95     24.61 o 
   8   5   4       52.34       44.03     15.82 o 
   9   5   4      247.79      255.47     30.59 o 
  10   5   4     2886.96     2915.84     97.88 o 
  11   5   4      237.03      303.62     73.23 o 
  12   5   4       23.61       89.83     63.59 o 
  13   5   4      142.04      160.84     72.73 o 
  14   5   4       34.15      197.87     76.61 o 
  15   5   4       27.57        9.20     56.67 o 
 -15   6   4       47.32      -64.79     76.39 o 
 -14   6   4      198.93      192.02     75.32 o 
 -13   6   4       21.70       30.31     69.15 o 
 -12   6   4      105.93      146.18     70.74 o 
 -11   6   4       99.02      172.09     74.89 o 
 -10   6   4     1450.83     1479.18    143.17 o 
  -9   6   4     1041.45     1025.70     67.71 o 
  -8   6   4      200.23      194.96     20.91 o 
  -7   6   4      474.19      494.20     27.92 o 
  -6   6   4      381.18      360.30     19.47 o 
  -5   6   4      878.62      863.12     25.20 o 
  -4   6   4     5693.99     5809.31    100.80 o 
  -3   6   4     3047.30     2981.25     72.47 o 
  -2   6   4     3861.07     3788.72     55.88 o 
  -1   6   4     1359.92     1536.89     31.99 o 
   0   6   4       35.47       66.10     11.35 o 
   1   6   4       16.25       18.23      9.10 o 
   2   6   4     2018.62     1934.04     40.29 o 
   3   6   4     9905.29     9766.76    120.95 o 
   4   6   4     6343.57     6367.91    142.40 o 
   5   6   4      767.68      778.27     37.88 o 
   6   6   4        2.52      -25.60     25.60 o 
   7   6   4      278.57      338.22     59.08 o 
   8   6   4      352.93      295.69     65.41 o 
   9   6   4     6109.62     5714.59    252.50 o 
  10   6   4     1766.82     1916.59    151.98 o 
  11   6   4       10.99      -42.11     53.83 o 
  12   6   4       67.34       17.73     56.70 o 
  13   6   4       23.54      -27.53     55.45 o 
  14   6   4      312.42      436.81    100.07 o 
 -14   7   4      118.78      188.71     86.77 o 
 -13   7   4      100.01       31.79     91.04 o 
 -12   7   4        8.60      -22.18     38.21 o 
 -11   7   4      223.94      297.22     52.41 o 
 -10   7   4      168.52      121.84     41.74 o 
  -9   7   4        4.84       11.72     30.91 o 
  -8   7   4      877.61      831.41     51.90 o 
  -7   7   4     1159.98     1201.50     59.19 o 
  -6   7   4       42.74       48.90     17.51 o 
  -5   7   4      200.34      200.91     18.18 o 
  -4   7   4      447.01      427.17     21.61 o 
  -3   7   4     1102.68     1087.84     20.71 o 
  -2   7   4     2170.53     2120.87     43.22 o 
  -1   7   4      622.79      586.09     19.66 o 
   0   7   4      158.96      157.40     11.63 o 
   1   7   4      309.38      334.41     14.00 o 
   2   7   4       84.05      109.40      9.15 o 
   3   7   4       55.20       19.06     22.03 o 
   4   7   4     1674.79     1667.14     40.93 o 
   5   7   4      181.16      262.71     39.23 o 
   6   7   4       39.61        7.26     49.60 o 
   7   7   4       37.59       61.84     47.18 o 
   8   7   4      419.15      396.26     73.91 o 
   9   7   4      332.19      348.91     70.28 o 
  10   7   4      202.92      168.73     61.96 o 
  11   7   4      532.05      573.77     92.85 o 
  12   7   4       57.15      -29.18     54.19 o 
  13   7   4        0.08       55.94     70.13 o 
  14   7   4       25.10      114.62     75.37 o 
 -13   8   4        3.55       53.26     75.45 o 
 -12   8   4        6.34      -10.01     37.58 o 
 -11   8   4      571.82      472.27     59.59 o 
 -10   8   4     1030.65     1133.17     85.49 o 
  -9   8   4       96.81      114.94     96.86 o 
  -8   8   4        3.52        5.49     24.43 o 
  -7   8   4       27.16        9.42     19.20 o 
  -6   8   4       61.62      103.68     21.72 o 
  -5   8   4       29.77       39.95     17.69 o 
  -4   8   4     1303.70     1305.13     54.06 o 
  -3   8   4     5533.35     5981.44    163.20 o 
  -2   8   4     1206.99     1279.98     56.43 o 
  -1   8   4     1001.77      980.44     28.77 o 
   0   8   4      460.47      426.52     24.46 o 
   1   8   4      445.50      371.66     14.19 o 
   2   8   4      681.54      667.68     26.40 o 
   3   8   4     4361.48     4417.24     82.40 o 
   4   8   4     2083.92     2213.81     69.17 o 
   5   8   4       50.71      108.11     33.34 o 
   6   8   4      331.18      366.04     48.99 o 
   7   8   4      276.89      298.61    103.54 o 
   8   8   4      101.10       83.32     51.61 o 
   9   8   4      393.86      387.78     79.41 o 
  10   8   4      308.36      431.22     91.04 o 
  11   8   4       21.89      -23.43     54.98 o 
  12   8   4       18.46       42.16     70.43 o 
  13   8   4        2.65      -71.55     71.55 o 
 -12   9   4       13.40      -42.71     42.71 o 
 -11   9   4        2.68      -39.44     39.44 o 
 -10   9   4       13.12       18.86     34.73 o 
  -9   9   4        1.73       15.61     34.86 o 
  -8   9   4      126.36      118.78     77.65 o 
  -7   9   4       17.65       27.57     33.64 o 
  -6   9   4      120.01       26.77     39.18 o 
  -5   9   4      845.86      807.60     53.86 o 
  -4   9   4       36.20       32.20     15.23 o 
  -3   9   4      303.48      272.86     29.05 o 
  -2   9   4      235.04      224.27     19.44 o 
  -1   9   4      322.29      387.38     22.20 o 
   0   9   4      412.25      479.82     26.72 o 
   1   9   4      205.74      233.93     37.38 o 
   2   9   4       12.51       33.44     16.20 o 
   3   9   4       77.37       61.75     53.47 o 
   4   9   4       75.79       50.70     56.12 o 
   5   9   4      220.17      201.04     38.07 o 
   6   9   4        3.09       28.35     23.25 o 
   7   9   4      995.90      914.24     73.43 o 
   8   9   4      755.12      811.39    101.19 o 
   9   9   4       46.78      201.51     69.63 o 
  10   9   4       15.40       29.78     53.95 o 
  11   9   4       34.35      131.48     64.57 o 
  12   9   4      134.52      163.38     79.99 o 
 -10  10   4       26.92       52.10     67.00 o 
  -9  10   4      105.59       38.04     90.33 o 
  -8  10   4      305.18      370.74     50.79 o 
  -7  10   4     1137.57     1104.43     88.71 o 
  -6  10   4     1239.11     1272.63     65.85 o 
  -5  10   4      678.99      650.14     65.31 o 
  -4  10   4      421.93      436.91     48.17 o 
  -3  10   4      281.14      209.98     35.77 o 
  -2  10   4      159.42      140.18     55.93 o 
  -1  10   4      821.49      945.00    105.04 o 
   0  10   4     1395.95     1647.46     93.21 o 
   1  10   4      254.99      323.68     56.89 o 
   2  10   4        8.35       37.74     46.84 o 
   3  10   4       12.38       58.48     39.05 o 
   4  10   4       95.79      136.80     34.45 o 
   5  10   4      159.64      156.69     46.00 o 
   6  10   4      826.74      719.16     64.70 o 
   7  10   4      523.01      524.47     65.56 o 
   8  10   4      508.74      624.11     97.36 o 
   9  10   4      139.86      218.67     76.40 o 
  10  10   4       95.13      221.25     81.19 o 
  -8  11   4       97.94      108.18     53.40 o 
  -7  11   4      338.24      216.22     83.72 o 
  -6  11   4      357.85      305.98     51.87 o 
  -5  11   4      119.06       69.79     53.78 o 
  -4  11   4        7.47      -52.29     52.29 o 
  -3  11   4      330.79      306.16     76.01 o 
  -2  11   4      117.57      158.23     58.73 o 
  -1  11   4        9.29       41.05     62.70 o 
   0  11   4       17.83       24.87     70.24 o 
   1  11   4      128.59      174.96     56.06 o 
   2  11   4      946.47     1116.49    120.08 o 
   3  11   4      130.61      192.16     69.77 o 
   4  11   4        0.14       75.17     55.98 o 
   5  11   4        4.72        3.71     33.82 o 
   6  11   4       29.85      -24.41     48.11 o 
   7  11   4        3.66      -64.03     64.03 o 
   8  11   4       16.75        8.57     49.59 o 
  -6  12   4        0.65       79.73     73.50 o 
  -5  12   4       11.62      128.89     76.70 o 
  -4  12   4        5.28       15.97     62.85 o 
  -3  12   4       22.10       61.99     54.57 o 
  -2  12   4       56.66       95.45     70.82 o 
  -1  12   4       87.01      179.98     51.37 o 
   0  12   4        1.57      -10.31     38.58 o 
   1  12   4      119.76      193.99     54.87 o 
   2  12   4        4.96       19.06     57.13 o 
   3  12   4        5.24      -52.03     56.24 o 
   4  12   4        0.72       82.19     64.29 o 
   5  12   4       81.88      121.43     77.42 o 
   6  12   4        6.62       -2.51     61.01 o 
 -16   1   5       10.67      129.21     52.65 o 
 -15   1   5       56.97       94.08     59.90 o 
 -14   1   5       25.75       24.41     35.72 o 
 -13   1   5       80.63      125.28     68.84 o 
 -12   1   5        4.93       18.39     33.54 o 
 -11   1   5      462.54      536.21     57.78 o 
 -10   1   5       11.38      -30.00     30.00 o 
  -9   1   5        4.23      -10.36     26.56 o 
  -8   1   5      740.34      712.36    105.20 o 
  -7   1   5     2283.96     2215.67     85.43 o 
  -6   1   5     1038.12     1160.29     57.16 o 
  -5   1   5     3549.47     3656.95     96.78 o 
  -4   1   5      231.93      250.12     23.06 o 
  -3   1   5     2438.95     2478.73     50.32 o 
  -2   1   5     8946.58     9806.68     83.35 o 
  -1   1   5    29709.30    30425.04    199.00 o 
   0   1   5      804.60      829.15     20.01 o 
   1   1   5    45735.18    47283.32    411.11 o 
   2   1   5     3619.10     3785.50     50.25 o 
   3   1   5     4423.76     4814.22    160.19 o 
   4   1   5      224.35      265.18     17.10 o 
   5   1   5      679.70      665.77     29.37 o 
   6   1   5     8230.54     8186.99    286.63 o 
   7   1   5       29.72       43.60     17.82 o 
   8   1   5      833.78      866.15     52.66 o 
   9   1   5       33.48       29.75     22.28 o 
  10   1   5       77.82       77.29     27.13 o 
  11   1   5       61.94       38.52     25.91 o 
  12   1   5      175.42      119.40     31.36 o 
  13   1   5      602.57      597.94     60.52 o 
  14   1   5        2.12      -13.41     31.08 o 
  15   1   5       54.91       68.93     37.38 o 
  16   1   5        9.60       48.73     38.96 o 
 -16   2   5      115.74      156.46     48.63 o 
 -15   2   5      122.68      306.81     57.18 o 
 -14   2   5      898.62      953.11     81.27 o 
 -13   2   5      211.22      229.30     82.06 o 
 -12   2   5      393.16      336.47     70.24 o 
 -11   2   5      356.36      347.47     62.99 o 
 -10   2   5     2869.18     2806.90    120.00 o 
  -9   2   5     2115.85     2238.42     81.01 o 
  -8   2   5     2954.09     2716.05    107.00 o 
  -7   2   5     1904.29     1739.43     81.17 o 
  -6   2   5      203.84      202.52     28.03 o 
  -5   2   5     1846.79     1910.86     67.40 o 
  -4   2   5     2222.34     2210.31     45.59 o 
  -3   2   5    24839.72    25388.63    211.57 o 
  -2   2   5    39111.99    39924.92    263.24 o 
  -1   2   5    57661.50    60044.40    332.95 o 
   0   2   5    94364.78    97538.09   1187.64 o 
   1   2   5      649.32      621.74     20.03 o 
   2   2   5     4829.10     5064.79     72.96 o 
   3   2   5    12013.12    12702.53    153.85 o 
   4   2   5    12644.71    12841.75    187.75 o 
   5   2   5    11585.33    11465.71    244.17 o 
   6   2   5     9072.39     9515.86    321.20 o 
   7   2   5      543.49      496.70     37.31 o 
   8   2   5        5.21       12.89     16.02 o 
   9   2   5     1553.23     1542.50     72.93 o 
  10   2   5     2614.46     2506.93    155.76 o 
  11   2   5     1461.27     1367.47     77.31 o 
  12   2   5      249.11      218.30     37.54 o 
  13   2   5      210.58      264.39     44.28 o 
  14   2   5      107.09       84.87     34.69 o 
  15   2   5       69.02      125.32     51.10 o 
  16   2   5      261.11      310.90     60.05 o 
 -16   3   5       26.73      142.97     85.85 o 
 -15   3   5       64.57       85.84     41.52 o 
 -14   3   5       38.15      173.37     49.93 o 
 -13   3   5      113.02      158.19     39.89 o 
 -12   3   5       24.43        9.25     34.37 o 
 -11   3   5      314.87      282.28     44.16 o 
 -10   3   5      393.63      336.96     35.84 o 
  -9   3   5     1555.97     1457.94     65.93 o 
  -8   3   5      236.93      239.48     34.55 o 
  -7   3   5     4293.22     4443.44    134.42 o 
  -6   3   5     3044.00     3333.63    109.09 o 
  -5   3   5      288.34      397.06     31.73 o 
  -4   3   5      321.31      254.45     14.35 o 
  -3   3   5       83.69       80.10      6.55 o 
  -2   3   5     6399.17     6493.71     51.52 o 
  -1   3   5    37404.70    39463.47    216.50 o 
   0   3   5      103.53       88.01      5.93 o 
   1   3   5      268.27      287.62     14.93 o 
   2   3   5      200.09      154.20     10.25 o 
   3   3   5      330.95      227.88     10.55 o 
   4   3   5       44.20       24.96      7.38 o 
   5   3   5     4022.70     4471.11     76.96 o 
   6   3   5     6545.45     6653.82    190.17 o 
   7   3   5     2148.81     2090.58     76.54 o 
   8   3   5       11.69       32.93     19.68 o 
   9   3   5      152.78      111.44     29.76 o 
  10   3   5      467.08      464.83     44.13 o 
  11   3   5      196.58      270.89     39.77 o 
  12   3   5      382.66      453.03     50.71 o 
  13   3   5      860.11      894.17     98.24 o 
  14   3   5       91.20      121.30     41.55 o 
  15   3   5        7.33      -26.30     61.63 o 
  16   3   5       41.45       85.10     62.15 o 
 -16   4   5        7.53      -70.10     74.91 o 
 -15   4   5      178.75      224.01     88.26 o 
 -14   4   5       19.95       87.20     63.34 o 
 -13   4   5       64.36       87.28     36.93 o 
 -12   4   5       57.63       66.50     33.16 o 
 -11   4   5     2032.64     2004.16    100.77 o 
 -10   4   5       94.42       39.47     24.98 o 
  -9   4   5       77.44       65.83     19.27 o 
  -8   4   5       75.45       75.29     30.27 o 
  -7   4   5      547.98      561.05     49.26 o 
  -6   4   5     2297.41     2210.69     71.04 o 
  -5   4   5     3542.62     3221.26     68.01 o 
  -4   4   5     3050.32     2915.46     53.31 o 
  -3   4   5      492.24      515.89     15.46 o 
  -2   4   5     2452.76     2446.75     29.93 o 
  -1   4   5      669.63      635.38     12.29 o 
   0   4   5    10097.14    10014.00    112.25 o 
   1   4   5     6132.01     5558.82     63.47 o 
   2   4   5    16374.14    16693.96    136.22 o 
   3   4   5     9183.07     9559.02    107.07 o 
   4   4   5     7566.73     8109.13    107.63 o 
   5   4   5     2417.23     2415.72     79.40 o 
   6   4   5      396.91      423.39     22.20 o 
   7   4   5     4521.66     4491.00    108.30 o 
   8   4   5     5001.38     4990.74    163.65 o 
   9   4   5      240.58      212.43     30.11 o 
  10   4   5       29.50       18.21     19.06 o 
  11   4   5        9.03       60.20     42.33 o 
  12   4   5       34.65       37.19     23.62 o 
  13   4   5      573.66      529.24     98.38 o 
  14   4   5      540.63      568.41    103.45 o 
  15   4   5      171.09      304.19     84.88 o 
 -15   5   5      232.07      390.12     99.05 o 
 -14   5   5      122.89      164.11     79.27 o 
 -13   5   5        7.36      103.72     75.65 o 
 -12   5   5       43.75      100.29     65.09 o 
 -11   5   5     1070.68     1135.66     79.84 o 
 -10   5   5     1774.01     1876.80     76.18 o 
  -9   5   5     1579.71     1576.18     66.71 o 
  -8   5   5       36.85       19.87     22.49 o 
  -7   5   5      296.00      299.22     31.94 o 
  -6   5   5      420.89      512.97     44.14 o 
  -5   5   5     1134.45     1007.89     28.21 o 
  -4   5   5     8587.06     8448.24     87.92 o 
  -3   5   5    11718.43    12104.92    105.46 o 
  -2   5   5     4814.63     5031.37     48.91 o 
  -1   5   5     1283.65     1173.38     25.48 o 
   0   5   5     2317.39     2274.52     44.97 o 
   1   5   5      598.52      604.52     18.49 o 
   2   5   5     1984.67     1768.08     43.67 o 
   3   5   5     3213.38     3103.42    101.84 o 
   4   5   5     4692.73     4490.93     88.34 o 
   5   5   5      225.72      244.70     22.90 o 
   6   5   5     2191.22     1930.80     59.15 o 
   7   5   5       17.24       22.80     11.60 o 
   8   5   5      335.01      334.16     28.69 o 
   9   5   5       18.32       22.06     28.17 o 
  10   5   5      757.20      725.01     48.67 o 
  11   5   5      616.06      521.47     87.02 o 
  12   5   5        2.38       40.13     56.63 o 
  13   5   5       58.17      115.77     68.61 o 
  14   5   5        4.86       48.54     63.78 o 
  15   5   5       42.81       77.44     63.19 o 
 -14   6   5       82.25      150.17     54.75 o 
 -13   6   5       50.03      147.43     71.96 o 
 -12   6   5     1050.34     1181.52     93.97 o 
 -11   6   5      588.89      645.05     68.53 o 
 -10   6   5     1358.53     1435.71     92.03 o 
  -9   6   5      860.38      811.64     41.35 o 
  -8   6   5        0.51       -3.42     15.85 o 
  -7   6   5      749.97      719.30     45.45 o 
  -6   6   5     4466.46     4248.08    118.49 o 
  -5   6   5     2012.43     1912.54     33.61 o 
  -4   6   5     3312.02     3234.28     50.30 o 
  -3   6   5       34.25       20.02      6.01 o 
  -2   6   5      338.27      295.91     10.26 o 
  -1   6   5       46.56       41.21      8.00 o 
   0   6   5     1407.27     1532.32     33.56 o 
   1   6   5    11205.88    11451.48    102.64 o 
   2   6   5     4420.42     4117.37    117.66 o 
   3   6   5     1001.11      974.15     43.19 o 
   4   6   5      227.49      186.02     17.60 o 
   5   6   5       81.56       77.54     15.87 o 
   6   6   5        8.79       23.02     31.80 o 
   7   6   5     3581.01     3661.95    185.58 o 
   8   6   5     3422.65     3356.13    184.77 o 
   9   6   5      143.74      194.63     61.22 o 
  10   6   5        5.48      145.52     58.57 o 
  11   6   5      209.77      240.22     73.84 o 
  12   6   5       13.32       45.48     66.28 o 
  13   6   5       60.33      127.52     76.44 o 
  14   6   5      280.98      477.10    109.29 o 
 -14   7   5       14.12       27.87     50.06 o 
 -13   7   5        0.61       31.12     52.90 o 
 -12   7   5       17.90       10.68     79.67 o 
 -11   7   5      575.99      542.99     66.94 o 
 -10   7   5      223.06      256.70     48.11 o 
  -9   7   5      698.09      663.89     50.96 o 
  -8   7   5     1347.49     1154.81     61.12 o 
  -7   7   5      222.72      216.18     30.39 o 
  -6   7   5     1279.65     1331.12     53.37 o 
  -5   7   5       17.40       21.11     13.52 o 
  -4   7   5       13.11       21.31      7.84 o 
  -3   7   5        7.94       10.13      5.37 o 
  -2   7   5        9.49       23.34      9.35 o 
  -1   7   5      193.26      201.90     12.97 o 
   0   7   5     1054.04     1034.89     53.03 o 
   1   7   5      806.20      747.25     31.90 o 
   2   7   5      138.54      139.38      7.29 o 
   3   7   5      237.54      242.08     31.48 o 
   4   7   5       46.81       24.32     18.54 o 
   5   7   5        3.17        3.90     26.54 o 
   6   7   5      478.75      439.25     46.39 o 
   7   7   5     1084.96     1177.57    107.31 o 
   8   7   5      931.20      889.59     98.92 o 
   9   7   5      171.50      227.48     68.81 o 
  10   7   5       91.22       93.08     57.46 o 
  11   7   5      132.14      133.11     62.41 o 
  12   7   5        1.57      113.10     65.22 o 
  13   7   5       16.98      162.20     77.03 o 
  14   7   5      257.59      180.52     80.38 o 
 -13   8   5       17.18       28.68     42.26 o 
 -12   8   5      180.48      138.07     45.00 o 
 -11   8   5       80.48       63.96     97.92 o 
 -10   8   5       95.42      164.63     42.93 o 
  -9   8   5      580.29      699.78     68.23 o 
  -8   8   5     1488.57     1622.67     72.88 o 
  -7   8   5      136.38      160.52     25.92 o 
  -6   8   5      213.43      296.38     30.47 o 
  -5   8   5      323.62      382.00     29.73 o 
  -4   8   5      468.09      459.81     29.98 o 
  -3   8   5     4532.35     4502.48     85.83 o 
  -2   8   5     7025.22     6920.76    111.26 o 
  -1   8   5     4725.98     4833.12     71.28 o 
   0   8   5     1250.85     1329.17     69.01 o 
   1   8   5     3121.47     3253.86     68.94 o 
   2   8   5     1769.38     1838.15     51.63 o 
   3   8   5     1185.16     1128.63     32.62 o 
   4   8   5     1883.77     1815.86    101.48 o 
   5   8   5     1490.14     1318.86    148.35 o 
   6   8   5     1102.26     1088.23    111.13 o 
   7   8   5      556.88      519.93     56.32 o 
   8   8   5      409.86      413.06     74.46 o 
   9   8   5       13.43       56.21     54.64 o 
  10   8   5       46.01       66.49     56.10 o 
  11   8   5       30.26      117.72     68.87 o 
  12   8   5      193.13      139.67     64.80 o 
  13   8   5       67.92      288.03     94.37 o 
 -12   9   5        3.17       40.17     38.99 o 
 -11   9   5       12.76      -23.19     35.58 o 
 -10   9   5       80.11       22.67     40.39 o 
  -9   9   5      539.90      331.96     70.38 o 
  -8   9   5       85.77       42.33     76.21 o 
  -7   9   5       84.42       55.82     21.67 o 
  -6   9   5        7.41       64.65     26.24 o 
  -5   9   5        0.89       22.84     20.55 o 
  -4   9   5      282.30      297.57     26.20 o 
  -3   9   5     1107.54     1146.54     46.50 o 
  -2   9   5      375.51      374.23     24.12 o 
  -1   9   5      276.17      289.45     32.73 o 
   0   9   5       16.01       31.20     12.57 o 
   1   9   5      293.72      326.45     26.79 o 
   2   9   5       19.80       10.32     14.71 o 
   3   9   5      141.25      157.72     32.66 o 
   4   9   5       95.71       74.68     28.15 o 
   5   9   5      188.69      117.71     68.57 o 
   6   9   5       20.36      -16.38     32.05 o 
   7   9   5      384.87      396.84     54.48 o 
   8   9   5      321.76      517.19     90.70 o 
   9   9   5       57.16      262.18     78.52 o 
  10   9   5        5.74      203.04     73.15 o 
  11   9   5        7.26       30.58     60.39 o 
 -10  10   5       13.43       14.39     35.72 o 
  -9  10   5        9.65      -19.78     37.44 o 
  -8  10   5        4.63       34.79     31.52 o 
  -7  10   5       56.37       65.24     28.50 o 
  -6  10   5        6.56      -18.63     35.93 o 
  -5  10   5      134.65      156.11     29.54 o 
  -4  10   5      528.47      491.35     53.06 o 
  -3  10   5      516.73      487.36     49.66 o 
  -2  10   5      152.72      136.01     61.38 o 
  -1  10   5       12.63       10.49     46.62 o 
   0  10   5       16.25       21.17     34.05 o 
   1  10   5      127.90      127.53     27.58 o 
   2  10   5       65.10       77.65     29.26 o 
   3  10   5       10.03       -4.71     25.02 o 
   4  10   5       46.91       11.05     39.96 o 
   5  10   5       72.93      103.97     38.31 o 
   6  10   5      116.50       10.46     32.91 o 
   7  10   5      527.28      524.45     59.88 o 
   8  10   5      680.46      697.17     92.18 o 
   9  10   5      116.44      118.25     56.74 o 
  10  10   5        2.72      -44.64     60.81 o 
  -8  11   5        0.05       52.06     53.87 o 
  -7  11   5       45.26       82.02     67.01 o 
  -6  11   5      347.46      379.79     55.35 o 
  -5  11   5       53.06      168.23     69.62 o 
  -4  11   5        0.69       51.46     49.82 o 
  -3  11   5      232.48      226.21     71.74 o 
  -2  11   5       53.15      126.59     62.76 o 
  -1  11   5      132.94      168.52     68.97 o 
   0  11   5      202.22      276.75     50.45 o 
   1  11   5       21.33      173.10     61.51 o 
   2  11   5      148.65      281.82     78.29 o 
   3  11   5      519.94      571.19     93.07 o 
   4  11   5        1.48      -27.47     31.17 o 
   5  11   5        1.78      -42.56    125.56 o 
   6  11   5       15.64      -37.77     37.77 o 
   7  11   5       42.61       44.58     40.92 o 
   8  11   5      114.22      128.99     53.41 o 
  -6  12   5       40.69      125.80     70.66 o 
  -5  12   5       36.67      -70.27     70.27 o 
  -4  12   5      267.71      236.93     70.26 o 
  -3  12   5      321.21      382.57     83.98 o 
  -2  12   5      919.02     1141.19    123.62 o 
  -1  12   5      991.09     1144.51     88.37 o 
   0  12   5      285.11      278.96     56.47 o 
   1  12   5      509.98      653.28    120.97 o 
   2  12   5      173.42      194.64     69.49 o 
   3  12   5        7.15       20.17     59.25 o 
   4  12   5      295.63      271.57     74.20 o 
   5  12   5      748.29      865.11    121.21 o 
 -16   0   6      246.12      271.29     78.12 o 
 -15   0   6      167.78       83.83     56.29 o 
 -14   0   6      595.36      580.75     99.72 o 
 -13   0   6     1309.95     1274.25    133.21 o 
 -12   0   6     1771.85     1775.20    147.70 o 
 -11   0   6     3067.33     3323.86    196.16 o 
 -10   0   6     4919.23     4741.74    226.81 o 
  -9   0   6     3525.53     3608.93    179.35 o 
  -8   0   6     1356.02     1365.21    103.12 o 
  -7   0   6     5559.18     5843.75    209.57 o 
  -6   0   6     1460.80     1670.88     97.63 o 
  -5   0   6     8788.27     8930.25    239.63 o 
  -4   0   6    36165.30    36439.73    680.79 o 
  -3   0   6    29792.14    29106.48    545.75 o 
  -2   0   6    62332.44    63214.90   1192.72 o 
  -1   0   6      418.76      329.59     18.71 o 
   0   0   6     1257.63     1148.99     34.58 o 
   1   0   6    17380.03    17514.04    333.44 o 
   2   0   6      314.02      354.87     29.96 o 
   3   0   6    63100.77    62217.42   1071.51 o 
   4   0   6    14307.22    15165.58    636.14 o 
   5   0   6     5710.01     5929.57    124.34 o 
   6   0   6     2996.43     3410.14    134.76 o 
   7   0   6     1287.94     1371.92     86.93 o 
   8   0   6     1895.68     1858.62    110.50 o 
   9   0   6     8505.08     7893.71    258.53 o 
  10   0   6     6907.80     6449.64    240.01 o 
  11   0   6     1564.28     1473.64    115.58 o 
  12   0   6      265.40      163.59     51.70 o 
  13   0   6       68.66       93.37     48.65 o 
  14   0   6       16.93       48.18     51.23 o 
  15   0   6      169.87      242.70     70.82 o 
  16   0   6      109.04      174.52     68.94 o 
 -16   1   6        2.94       47.94     45.57 o 
 -15   1   6       31.67       50.50     38.93 o 
 -14   1   6      282.89      365.36     57.65 o 
 -13   1   6       57.38       55.93     48.94 o 
 -12   1   6      156.31      160.80     39.33 o 
 -11   1   6     2203.18     2293.69    115.32 o 
 -10   1   6       93.49       62.82     34.85 o 
  -9   1   6     2264.66     2322.50    103.45 o 
  -8   1   6     3080.00     3086.64    110.19 o 
  -7   1   6      333.65      298.26     33.71 o 
  -6   1   6     2494.79     2606.20    147.24 o 
  -5   1   6     2599.28     2540.18    157.20 o 
  -4   1   6      530.86      477.39     24.11 o 
  -3   1   6     4331.10     4534.82     91.87 o 
  -2   1   6    19307.53    20096.61    153.71 o 
  -1   1   6     2423.94     2279.40     25.58 o 
   0   1   6     8825.34     8690.05    128.33 o 
   1   1   6    28080.00    30167.36    303.06 o 
   2   1   6       28.55       45.71      6.15 o 
   3   1   6      755.20      747.12     33.07 o 
   4   1   6     3446.54     3681.20    139.46 o 
   5   1   6      102.39       65.62     12.45 o 
   6   1   6       15.72       42.62     26.21 o 
   7   1   6       85.02      286.36    117.17 o 
   8   1   6     1187.53     1136.48     60.18 o 
   9   1   6        2.61        3.41     22.61 o 
  10   1   6      439.89      479.68     46.14 o 
  11   1   6      537.35      530.42     74.93 o 
  12   1   6        7.05       21.05     27.15 o 
  13   1   6      173.59      125.80     35.18 o 
  14   1   6       16.01       27.53     33.72 o 
  15   1   6      204.47      255.51     56.93 o 
  16   1   6       12.93      102.12     43.72 o 
 -16   2   6        0.56       27.29     41.79 o 
 -15   2   6      113.86      268.11    129.53 o 
 -14   2   6      244.91      387.80     60.40 o 
 -13   2   6      304.03      320.46     54.40 o 
 -12   2   6       83.57       98.88     54.30 o 
 -11   2   6     1185.25     1178.71     83.98 o 
 -10   2   6      551.27      560.55     46.77 o 
  -9   2   6      200.32      238.74     38.69 o 
  -8   2   6      235.74      316.06     42.29 o 
  -7   2   6     2419.41     2390.39     88.87 o 
  -6   2   6     2585.54     2750.29     90.22 o 
  -5   2   6     1300.84     1286.36    135.33 o 
  -4   2   6      403.68      423.05     17.25 o 
  -3   2   6       48.08       61.54      7.46 o 
  -2   2   6       17.77       20.65      3.81 o 
  -1   2   6    13620.22    14217.95    109.02 o 
   0   2   6    13864.31    14163.41    199.58 o 
   1   2   6    24142.84    24070.36    254.43 o 
   2   2   6        6.48        8.00      5.90 o 
   3   2   6      759.35      747.46     22.16 o 
   4   2   6       92.69       94.06     10.07 o 
   5   2   6       34.65       16.06      8.30 o 
   6   2   6     9452.08     9358.13    327.72 o 
   7   2   6     1438.82     1286.16     59.57 o 
   8   2   6        2.52       10.24     17.20 o 
   9   2   6     1603.94     1591.52     75.19 o 
  10   2   6      286.92      286.86     37.84 o 
  11   2   6        6.55       20.66     26.63 o 
  12   2   6       21.94       36.05     29.37 o 
  13   2   6      681.36      657.42     61.79 o 
  14   2   6      147.49      169.59     41.88 o 
  15   2   6        9.91       54.53     42.25 o 
  16   2   6        0.60      134.76     45.11 o 
 -16   3   6       64.65      -27.89     75.14 o 
 -15   3   6       14.67      108.82     43.57 o 
 -14   3   6       35.75       34.58     39.68 o 
 -13   3   6      985.59      984.90     81.27 o 
 -12   3   6      181.14      237.01     43.18 o 
 -11   3   6       64.95       73.46     31.70 o 
 -10   3   6     2131.69     2148.51     85.13 o 
  -9   3   6     1303.96     1340.40    113.11 o 
  -8   3   6        0.08       36.65     28.77 o 
  -7   3   6     2251.86     2471.33     98.68 o 
  -6   3   6     2617.84     2621.82    124.80 o 
  -5   3   6     1989.56     1807.48     87.58 o 
  -4   3   6     1191.84     1087.10     30.53 o 
  -3   3   6     1380.60     1636.43     25.18 o 
  -2   3   6       22.93       38.79      6.03 o 
  -1   3   6      664.04      677.83     11.31 o 
   0   3   6    16924.99    17726.21    128.98 o 
   1   3   6    24616.71    25768.30    243.94 o 
   2   3   6       40.20       40.43      7.17 o 
   3   3   6     1257.75     1166.47     25.14 o 
   4   3   6      166.86      181.99     13.69 o 
   5   3   6     3777.15     4202.06     92.74 o 
   6   3   6       74.57       97.69     13.94 o 
   7   3   6     2497.48     2559.34     97.28 o 
   8   3   6     2717.80     2490.74     87.13 o 
   9   3   6     1346.98     1392.26     78.91 o 
  10   3   6     3101.44     2891.03    130.35 o 
  11   3   6      104.18      107.99     31.93 o 
  12   3   6      154.62      139.35     35.43 o 
  13   3   6      444.44      436.72     52.08 o 
  14   3   6      346.85      336.48     50.20 o 
  15   3   6      129.23      135.56     73.33 o 
  16   3   6       53.84      113.68     67.57 o 
 -15   4   6      267.30      491.06    113.35 o 
 -14   4   6      220.71      257.90     84.65 o 
 -13   4   6       93.85       66.06     80.08 o 
 -12   4   6       48.37       42.26     35.74 o 
 -11   4   6       16.84       55.79     31.09 o 
 -10   4   6       14.12      -10.53     24.55 o 
  -9   4   6     1066.57     1027.42     74.29 o 
  -8   4   6     1127.12     1158.45     74.67 o 
  -7   4   6     4736.32     4869.86    116.03 o 
  -6   4   6     1786.16     1786.80     64.12 o 
  -5   4   6     1034.88     1206.02     56.32 o 
  -4   4   6     1692.85     1575.33     37.00 o 
  -3   4   6     2284.56     2257.19     49.15 o 
  -2   4   6     1123.57     1057.12     18.11 o 
  -1   4   6     7076.07     6960.01     62.96 o 
   0   4   6     2146.75     2018.29     45.64 o 
   1   4   6     1967.78     1950.09     31.90 o 
   2   4   6    13345.10    13984.50    148.05 o 
   3   4   6     1971.95     1881.56     53.98 o 
   4   4   6      329.81      301.04     18.65 o 
   5   4   6     4435.10     4561.84     89.66 o 
   6   4   6     3307.69     3348.17     75.44 o 
   7   4   6     1869.46     1988.67     56.38 o 
   8   4   6      789.25      796.61     63.80 o 
   9   4   6     1051.75      954.80     55.08 o 
  10   4   6      232.76      210.81     59.12 o 
  11   4   6      577.25      514.79     47.79 o 
  12   4   6       30.73       37.06     23.78 o 
  13   4   6      290.55      317.18     82.30 o 
  14   4   6      223.31      307.67     84.83 o 
  15   4   6       84.23       94.34     54.25 o 
 -15   5   6        9.60      131.47     88.48 o 
 -14   5   6       94.45      158.17     82.06 o 
 -13   5   6       57.54      156.93     69.25 o 
 -12   5   6       78.70       93.64     62.81 o 
 -11   5   6        1.76       12.02     26.75 o 
 -10   5   6       73.02       46.47     20.23 o 
  -9   5   6      181.67      185.65     31.89 o 
  -8   5   6      912.31      923.17     53.90 o 
  -7   5   6      741.98      742.77     46.54 o 
  -6   5   6       19.84        7.77     26.19 o 
  -5   5   6       66.25       62.82      9.27 o 
  -4   5   6      255.08      233.81     11.43 o 
  -3   5   6      329.69      278.70     14.66 o 
  -2   5   6       18.08       15.70      5.12 o 
  -1   5   6      718.17      790.18     23.72 o 
   0   5   6        5.66       24.08      9.75 o 
   1   5   6      215.14      247.27     12.96 o 
   2   5   6     3454.10     3648.79     47.73 o 
   3   5   6      984.42     1000.15     24.56 o 
   4   5   6     1099.72     1121.80     44.53 o 
   5   5   6     1434.63     1368.56     58.86 o 
   6   5   6      157.47      143.60     34.29 o 
   7   5   6      444.43      384.89     26.52 o 
   8   5   6      265.84      312.84     67.54 o 
   9   5   6      173.40      193.55     26.21 o 
  10   5   6        3.88       -8.31     19.04 o 
  11   5   6       75.21       93.67     58.78 o 
  12   5   6       12.28       28.11     46.69 o 
  13   5   6        4.82       86.82     65.37 o 
  14   5   6        2.50      -18.07     59.78 o 
  15   5   6       20.63      200.23     84.22 o 
 -14   6   6      163.94       92.94     59.91 o 
 -13   6   6      468.81      570.79     73.03 o 
 -12   6   6      297.01      368.72     61.53 o 
 -11   6   6       62.14      121.82     90.36 o 
 -10   6   6       54.77       42.67     26.96 o 
  -9   6   6      148.20      132.41     31.81 o 
  -8   6   6       67.01       67.39     23.73 o 
  -7   6   6     1304.40     1295.04     61.32 o 
  -6   6   6     2196.61     2199.02     43.26 o 
  -5   6   6     1580.05     1561.92     42.07 o 
  -4   6   6      946.56      912.71     26.30 o 
  -3   6   6      457.27      466.76     14.57 o 
  -2   6   6      764.06      719.23     22.59 o 
  -1   6   6     2450.88     2361.46     41.18 o 
   0   6   6     3615.27     3551.77     71.57 o 
   1   6   6     2277.41     2340.08     38.81 o 
   2   6   6       85.67       87.28      7.11 o 
   3   6   6      231.27      213.72     15.30 o 
   4   6   6      270.69      250.29     20.39 o 
   5   6   6      841.82      811.07     75.96 o 
   6   6   6     3308.95     3083.25    111.76 o 
   7   6   6      744.82      705.79     86.94 o 
   8   6   6        4.33       -5.55     41.95 o 
   9   6   6        5.97       93.10     58.17 o 
  10   6   6      112.49       81.66     51.09 o 
  11   6   6      623.14      655.77    103.73 o 
  12   6   6      429.94      365.46     84.19 o 
  13   6   6      203.56      356.60     90.81 o 
  14   6   6       14.32      -53.58     69.78 o 
 -14   7   6       37.42       23.15     45.62 o 
 -13   7   6       53.75       86.86     46.82 o 
 -12   7   6       49.85       51.63     68.78 o 
 -11   7   6      712.62      868.60     78.48 o 
 -10   7   6        4.89      -23.61     27.56 o 
  -9   7   6       80.00       52.64     26.45 o 
  -8   7   6       82.72      108.18     31.57 o 
  -7   7   6        3.26       -2.07     13.08 o 
  -6   7   6      828.40      782.22     30.12 o 
  -5   7   6     2540.32     2562.55     57.20 o 
  -4   7   6      911.53      916.33     25.50 o 
  -3   7   6      212.40      195.69      9.93 o 
  -2   7   6      570.80      610.82     25.95 o 
  -1   7   6      224.92      208.21     13.96 o 
   0   7   6     1680.85     1744.83     56.25 o 
   1   7   6     1662.85     1677.15     48.95 o 
   2   7   6     3181.29     3196.71     79.80 o 
   3   7   6       83.80      102.98     15.38 o 
   4   7   6      383.32      342.26     21.46 o 
   5   7   6       84.53       68.39     25.90 o 
   6   7   6       20.57       83.37     31.39 o 
   7   7   6      109.22      151.73     55.98 o 
   8   7   6     1884.54     1849.80    141.99 o 
   9   7   6      556.91      570.90     87.45 o 
  10   7   6        3.11       29.27     48.52 o 
  11   7   6        1.88       -8.53     47.15 o 
  12   7   6        1.87      -66.21     66.21 o 
  13   7   6       50.75       62.84     59.07 o 
 -13   8   6      331.42      373.52     97.14 o 
 -12   8   6        5.59      -31.29     40.41 o 
 -11   8   6       56.75       93.15     96.54 o 
 -10   8   6      295.22      356.61     54.83 o 
  -9   8   6       27.43       65.53     27.12 o 
  -8   8   6     1237.22     1182.00     63.17 o 
  -7   8   6      942.79     1130.64     51.98 o 
  -6   8   6     1129.93     1216.11     53.00 o 
  -5   8   6      704.04      654.30     36.87 o 
  -4   8   6        0.83        0.95     16.21 o 
  -3   8   6       27.87       38.58     18.78 o 
  -2   8   6       27.24       67.20     15.11 o 
  -1   8   6     1502.44     1580.14     46.46 o 
   0   8   6     8318.25     8332.97    141.10 o 
   1   8   6     3920.55     3910.08    120.02 o 
   2   8   6      115.80      117.69     15.39 o 
   3   8   6        4.53        5.63      7.36 o 
   4   8   6     1100.63      983.02     76.83 o 
   5   8   6     1094.79     1014.92     67.49 o 
   6   8   6     1013.87     1000.92     97.42 o 
   7   8   6     1058.34     1038.57     74.40 o 
   8   8   6      224.33      187.73     62.55 o 
   9   8   6      117.43      170.14     57.11 o 
  10   8   6        0.33        1.41     59.57 o 
  11   8   6      141.06      153.10     70.75 o 
  12   8   6       53.37      114.99     68.42 o 
 -11   9   6       25.66       73.40     43.41 o 
 -10   9   6       65.78       29.73     83.66 o 
  -9   9   6       33.33       88.87     38.85 o 
  -8   9   6      115.21      145.57     31.63 o 
  -7   9   6       69.34       63.82     22.78 o 
  -6   9   6      392.57      368.93     33.29 o 
  -5   9   6      125.91      184.26     26.12 o 
  -4   9   6       65.19      135.74     22.06 o 
  -3   9   6      310.77      296.00     24.24 o 
  -2   9   6      635.47      680.40     32.84 o 
  -1   9   6      105.87      126.63     16.02 o 
   0   9   6      653.55      658.26     28.55 o 
   1   9   6      111.18      121.21     19.29 o 
   2   9   6        4.47       17.03     35.83 o 
   3   9   6       66.15       78.23     27.66 o 
   4   9   6       55.00      134.82     34.08 o 
   5   9   6      774.42      667.76     77.79 o 
   6   9   6       75.36      104.50     42.78 o 
   7   9   6      122.74       58.79     34.93 o 
   8   9   6      427.42      432.29     77.72 o 
   9   9   6      291.48      249.21     72.46 o 
  10   9   6        0.62       13.56     55.04 o 
  11   9   6      197.25      190.69     76.18 o 
 -10  10   6      576.41      733.86    114.97 o 
  -9  10   6      614.28      632.70     66.91 o 
  -8  10   6       79.02      129.59     77.85 o 
  -7  10   6       19.72       49.93     42.29 o 
  -6  10   6      538.34      433.14     41.98 o 
  -5  10   6     1455.97     1395.66     97.25 o 
  -4  10   6     1921.19     1953.17     74.32 o 
  -3  10   6     2289.18     2281.47     99.45 o 
  -2  10   6     1367.57     1303.69    118.91 o 
  -1  10   6      121.61      131.05     57.00 o 
   0  10   6      113.51       70.03     43.84 o 
   1  10   6      241.05      227.98     36.04 o 
   2  10   6     1689.07     1659.79    102.92 o 
   3  10   6     1967.20     2021.69    160.99 o 
   4  10   6     1214.15     1195.77     76.67 o 
   5  10   6       69.79       55.13     53.58 o 
   6  10   6        6.09       25.71     31.04 o 
   7  10   6      108.42      139.41     41.35 o 
   8  10   6      237.97      334.88     71.19 o 
   9  10   6      474.83      472.40     87.30 o 
  10  10   6      318.11      314.15     89.17 o 
  -8  11   6       24.98       72.11     53.18 o 
  -7  11   6       25.04       10.91     39.72 o 
  -6  11   6       34.31       11.37     35.40 o 
  -5  11   6        2.78        3.55     54.59 o 
  -4  11   6      141.20      177.26     66.37 o 
  -3  11   6      349.97      293.15     74.21 o 
  -2  11   6      294.41      366.16     78.83 o 
  -1  11   6      389.83      441.54    100.13 o 
   0  11   6       42.51      133.79     45.12 o 
   1  11   6       18.41        0.05     50.34 o 
   2  11   6       36.39       45.96     50.62 o 
   3  11   6       10.97       81.28     60.11 o 
   4  11   6        4.90       41.87     34.43 o 
   5  11   6      314.81      332.59     49.29 o 
   6  11   6      187.20      225.54     43.65 o 
   7  11   6        5.84       35.90     38.51 o 
   8  11   6        4.30      -26.02     48.16 o 
  -5  12   6       44.74        8.35     62.30 o 
  -4  12   6       25.86      -30.62     60.11 o 
  -3  12   6       39.06      -68.57     68.57 o 
  -2  12   6      233.01      189.76     64.92 o 
  -1  12   6       39.36      151.02     57.25 o 
   0  12   6        0.27       23.13     78.63 o 
   1  12   6       10.61       88.14     84.30 o 
   2  12   6       20.67       20.80     59.38 o 
   3  12   6        9.50      -46.65     56.05 o 
   4  12   6       25.57       39.96     63.76 o 
   5  12   6       16.87      -53.66     67.55 o 
 -16   1   7      132.07      192.17     99.88 o 
 -15   1   7       81.71       69.62     44.68 o 
 -14   1   7       97.09       56.57     38.70 o 
 -13   1   7       80.85       73.99     36.41 o 
 -12   1   7       97.57      156.32     42.31 o 
 -11   1   7       37.30       21.88     34.75 o 
 -10   1   7      318.83      289.37     45.96 o 
  -9   1   7     3801.47     3829.37    130.29 o 
  -8   1   7      493.91      460.74     43.87 o 
  -7   1   7      338.56      336.89     58.01 o 
  -6   1   7     1426.64     1587.75     67.71 o 
  -5   1   7       46.12       50.30     17.13 o 
  -4   1   7     3998.62     3864.93     64.38 o 
  -3   1   7    15440.87    16479.72    151.62 o 
  -2   1   7    15163.95    15894.66    118.36 o 
  -1   1   7      487.24      487.81     12.62 o 
   0   1   7      525.96      637.49     16.32 o 
   1   1   7     3645.74     4096.38     57.63 o 
   2   1   7     1151.88     1269.84     27.78 o 
   3   1   7    16113.70    16097.34    265.53 o 
   4   1   7     9138.71     9214.70    255.24 o 
   5   1   7       97.96      131.58     15.00 o 
   6   1   7      350.24      539.17     36.66 o 
   7   1   7       73.88       34.01     50.28 o 
   8   1   7       54.00       78.08     55.53 o 
   9   1   7      304.95      301.12     36.29 o 
  10   1   7      393.13      438.63     44.78 o 
  11   1   7       51.20       45.09     27.30 o 
  12   1   7      282.23      280.21     44.90 o 
  13   1   7        8.00       36.51     37.72 o 
  14   1   7       21.00      -33.95     33.95 o 
  15   1   7       24.14       58.82     35.54 o 
  16   1   7        1.18       61.98     40.34 o 
 -16   2   7       76.83      107.84     51.46 o 
 -15   2   7        1.62      -10.35     63.76 o 
 -14   2   7      115.79      182.06     50.61 o 
 -13   2   7      659.40      769.06     76.91 o 
 -12   2   7      757.03      729.47     71.14 o 
 -11   2   7     2608.06     2752.32    113.41 o 
 -10   2   7     2004.42     1864.56    100.56 o 
  -9   2   7       56.68       30.00     31.40 o 
  -8   2   7       39.37      -25.73     25.73 o 
  -7   2   7      287.41      197.71     34.21 o 
  -6   2   7     8492.36     8435.64    176.09 o 
  -5   2   7     1650.32     1424.07     45.67 o 
  -4   2   7    13583.07    13468.27    146.02 o 
  -3   2   7      784.40      800.95     20.01 o 
  -2   2   7      407.60      414.93      9.99 o 
  -1   2   7       17.41       29.93      4.64 o 
   0   2   7     6245.08     6390.72     79.29 o 
   1   2   7    28604.74    28913.48    263.77 o 
   2   2   7    29738.40    30503.14    277.43 o 
   3   2   7    15421.33    15921.52    189.00 o 
   4   2   7     2710.31     3037.99     63.88 o 
   5   2   7       39.63       18.57     10.42 o 
   6   2   7     7310.82     7738.55    164.47 o 
   7   2   7     8009.40     7800.42    193.65 o 
   8   2   7     3116.28     2965.51     98.06 o 
   9   2   7     1578.24     1431.80    118.49 o 
  10   2   7      492.37      480.56     45.86 o 
  11   2   7       29.91       74.28     33.31 o 
  12   2   7      115.31      121.49     54.19 o 
  13   2   7      220.87      230.07     41.46 o 
  14   2   7      489.48      477.91     56.67 o 
  15   2   7      218.53      271.28     48.87 o 
  16   2   7      123.18       91.06     36.71 o 
 -16   3   7       44.11       21.15     66.55 o 
 -15   3   7        0.27       64.96     75.92 o 
 -14   3   7        3.88       22.36     75.13 o 
 -13   3   7       27.82       18.46     57.76 o 
 -12   3   7      600.38      576.67     64.39 o 
 -11   3   7      128.55      146.06     29.40 o 
 -10   3   7      617.69      626.53     62.97 o 
  -9   3   7       34.76       40.35     28.93 o 
  -8   3   7      212.55      367.37     46.27 o 
  -7   3   7      566.22      581.46     69.77 o 
  -6   3   7     2852.44     2998.92     95.80 o 
  -5   3   7      444.38      391.48     24.52 o 
  -4   3   7    22383.81    23701.74    233.28 o 
  -3   3   7     4962.89     5053.31     57.55 o 
  -2   3   7       46.15       69.24      4.87 o 
  -1   3   7      586.35      583.18     12.11 o 
   0   3   7     8005.34     7730.37     74.65 o 
   1   3   7     2819.12     2863.34     40.15 o 
   2   3   7      691.56      573.39     23.26 o 
   3   3   7     5637.04     5529.09     90.87 o 
   4   3   7       37.60       19.43      7.83 o 
   5   3   7     1000.99     1011.98     34.74 o 
   6   3   7     1566.84     1470.86     45.93 o 
   7   3   7      804.33      757.12     35.76 o 
   8   3   7      408.00      390.27     36.51 o 
   9   3   7     4317.80     3906.66    118.43 o 
  10   3   7     4965.72     4797.83    232.71 o 
  11   3   7      145.48      139.36     30.31 o 
  12   3   7        1.98       -5.10     24.47 o 
  13   3   7        1.74      -14.86     29.82 o 
  14   3   7       13.22      -28.39     35.40 o 
  15   3   7      129.81      269.38     79.88 o 
  16   3   7       32.41       78.34     66.77 o 
 -15   4   7      261.71      237.65     76.59 o 
 -14   4   7      190.28      163.55     78.69 o 
 -13   4   7        5.19       32.70     53.01 o 
 -12   4   7       43.99       36.59     58.29 o 
 -11   4   7      160.85       88.59     28.18 o 
 -10   4   7      375.51      430.37     56.79 o 
  -9   4   7     2892.91     2974.84     99.30 o 
  -8   4   7     6800.51     7411.79    157.49 o 
  -7   4   7     3870.82     4087.83    120.30 o 
  -6   4   7       30.14       59.90     26.83 o 
  -5   4   7        7.21        3.61     19.82 o 
  -4   4   7       36.84       41.36      6.73 o 
  -3   4   7       68.97      140.29      8.71 o 
  -2   4   7    14871.75    14815.13    108.85 o 
  -1   4   7     5082.31     4940.00     51.88 o 
   0   4   7      931.91      994.02     20.40 o 
   1   4   7     3689.19     3648.15     51.91 o 
   2   4   7        5.90       27.07      7.96 o 
   3   4   7     2744.88     3080.14    109.26 o 
   4   4   7    13220.86    13203.99    244.76 o 
   5   4   7    12455.91    12695.79    294.33 o 
   6   4   7     4421.78     4587.93     92.44 o 
   7   4   7      298.22      320.15     23.28 o 
   8   4   7     1508.29     1471.89     51.60 o 
   9   4   7     1564.76     1454.25    132.89 o 
  10   4   7      315.32      294.41     81.65 o 
  11   4   7       21.41       23.69     22.34 o 
  12   4   7      386.20      389.95     46.51 o 
  13   4   7        3.71      108.12     63.22 o 
  14   4   7        7.02       19.78     55.20 o 
  15   4   7       16.73      181.36     81.58 o 
 -15   5   7        4.48       63.02     48.04 o 
 -14   5   7       20.14       40.17     62.39 o 
 -13   5   7       22.22       22.93     46.80 o 
 -12   5   7       23.72        7.90     37.51 o 
 -11   5   7      173.77      173.17     33.48 o 
 -10   5   7      823.59      826.83     46.86 o 
  -9   5   7      262.92      220.10     33.58 o 
  -8   5   7      690.03      677.68     58.48 o 
  -7   5   7     1981.27     2049.65     75.86 o 
  -6   5   7      317.69      338.49     23.08 o 
  -5   5   7       50.67       45.48      9.87 o 
  -4   5   7       43.99       31.92      6.87 o 
  -3   5   7      310.60      297.01     12.63 o 
  -2   5   7      310.62      302.76     11.86 o 
  -1   5   7    10435.30    10426.30    119.32 o 
   0   5   7     7083.07     6347.91    600.96 o 
   1   5   7     3700.04     3808.09     60.53 o 
   2   5   7     1069.32     1171.35     33.39 o 
   3   5   7       30.50       19.21      6.61 o 
   4   5   7      134.49      134.26     11.75 o 
   5   5   7     2763.07     2943.54     56.57 o 
   6   5   7     5543.38     5870.97    283.49 o 
   7   5   7     2124.79     2181.03     67.62 o 
   8   5   7        2.86        6.60     15.06 o 
   9   5   7      682.73      718.78     45.54 o 
  10   5   7     1484.44     1384.12    128.26 o 
  11   5   7       40.45       19.31     44.40 o 
  12   5   7      152.81      166.08     65.44 o 
  13   5   7      150.25      275.19     77.15 o 
  14   5   7      221.50      261.78     81.09 o 
  15   5   7        7.71      123.73     79.95 o 
 -14   6   7      190.80      270.47     59.98 o 
 -13   6   7       28.63      148.20     54.05 o 
 -12   6   7      151.81      241.07     52.82 o 
 -11   6   7       59.06       93.86     35.93 o 
 -10   6   7     1053.48     1045.11     65.17 o 
  -9   6   7     1012.01      984.99     59.99 o 
  -8   6   7     1808.95     1822.82     76.95 o 
  -7   6   7      981.44     1013.19     40.79 o 
  -6   6   7      389.79      397.04     18.87 o 
  -5   6   7       41.21       18.22      6.56 o 
  -4   6   7     1357.37     1242.74     31.38 o 
  -3   6   7     8080.57     8096.44     77.95 o 
  -2   6   7    10291.90    10261.16     95.08 o 
  -1   6   7     3863.28     3915.54     68.74 o 
   0   6   7      401.44      397.11     29.51 o 
   1   6   7      533.57      491.10     20.36 o 
   2   6   7      151.44      174.98     11.14 o 
   3   6   7     2080.22     1952.34     39.61 o 
   4   6   7     5733.99     5625.37    102.34 o 
   5   6   7     5003.76     4857.41    144.89 o 
   6   6   7     1016.49      960.44     63.29 o 
   7   6   7      310.33      356.35     69.40 o 
   8   6   7      458.89      412.95     72.75 o 
   9   6   7      132.79      128.91     59.11 o 
  10   6   7      627.61      646.56     93.05 o 
  11   6   7      512.47      452.88     86.02 o 
  12   6   7      375.83      530.29    100.42 o 
  13   6   7        1.66       -8.96     51.29 o 
  14   6   7       73.93      194.78     82.32 o 
 -13   7   7       32.85       89.86     57.76 o 
 -12   7   7       37.53       88.47     41.30 o 
 -11   7   7       47.78       64.02     54.25 o 
 -10   7   7       26.65       24.32     30.24 o 
  -9   7   7       14.29      -19.32     24.64 o 
  -8   7   7      874.37      902.95     56.63 o 
  -7   7   7      806.03      732.74     72.83 o 
  -6   7   7       36.48       45.30     12.21 o 
  -5   7   7      582.30      526.93     32.79 o 
  -4   7   7      279.48      251.85     13.99 o 
  -3   7   7       13.37       15.51      7.28 o 
  -2   7   7      180.16      239.39     17.99 o 
  -1   7   7       55.22       48.76     12.09 o 
   0   7   7     1027.61      969.53     37.63 o 
   1   7   7      188.00      172.02     11.91 o 
   2   7   7       10.26       18.23      6.92 o 
   3   7   7       28.85       42.45     17.67 o 
   4   7   7      233.31      210.95     33.67 o 
   5   7   7       14.51       -5.86     24.05 o 
   6   7   7       49.84       16.83     45.85 o 
   7   7   7      225.94      244.35     56.99 o 
   8   7   7      562.79      591.25     89.26 o 
   9   7   7      263.87      247.31     66.57 o 
  10   7   7      332.52      483.76     89.78 o 
  11   7   7      220.25      160.15     68.33 o 
  12   7   7        6.88       98.88     71.09 o 
  13   7   7      119.64      137.98     69.73 o 
 -13   8   7       96.37       82.61     64.02 o 
 -12   8   7      296.54      290.12     54.04 o 
 -11   8   7      166.99      185.35    103.86 o 
 -10   8   7        5.93       41.15     40.42 o 
  -9   8   7       47.83        8.07     28.05 o 
  -8   8   7      136.52      156.17     31.12 o 
  -7   8   7      378.36      465.18     36.67 o 
  -6   8   7      363.69      421.52     33.28 o 
  -5   8   7      678.45      749.51     40.29 o 
  -4   8   7       13.63        2.05     15.81 o 
  -3   8   7       42.14       49.47     16.02 o 
  -2   8   7       58.15       52.40     13.83 o 
  -1   8   7     2321.99     2456.29     57.18 o 
   0   8   7     3027.26     3032.10     88.46 o 
   1   8   7     2718.52     2576.64     56.30 o 
   2   8   7     3725.39     3225.13     64.37 o 
   3   8   7      659.35      670.65     37.48 o 
   4   8   7      776.59      802.32     38.84 o 
   5   8   7     1208.23     1153.63     70.79 o 
   6   8   7      444.75      429.64     56.44 o 
   7   8   7      147.37       86.51     37.75 o 
   8   8   7      975.42      791.36     96.33 o 
   9   8   7      585.02      523.93     90.00 o 
  10   8   7      191.58      298.85     79.78 o 
  11   8   7      269.93      334.99     82.46 o 
  12   8   7       37.46       87.01     66.55 o 
 -11   9   7      135.99      185.94     48.04 o 
 -10   9   7       46.45       84.67     66.77 o 
  -9   9   7      113.53      116.97     32.77 o 
  -8   9   7      160.24      203.99     36.14 o 
  -7   9   7      331.89      299.17     31.75 o 
  -6   9   7      336.25      337.88     43.38 o 
  -5   9   7      382.29      353.69     30.27 o 
  -4   9   7      225.08      141.89     26.98 o 
  -3   9   7      616.56      545.51     32.65 o 
  -2   9   7      418.69      435.24     27.71 o 
  -1   9   7      870.10      850.38     34.32 o 
   0   9   7      101.10      145.66     21.09 o 
   1   9   7      315.93      336.55     29.07 o 
   2   9   7      159.23      185.74     38.53 o 
   3   9   7      270.69      209.29     34.86 o 
   4   9   7      402.54      313.21     41.54 o 
   5   9   7      232.68      184.94     38.26 o 
   6   9   7       34.69       41.95     31.97 o 
   7   9   7       39.70        9.85     45.11 o 
   8   9   7       18.38      -30.08     48.60 o 
   9   9   7        0.35      -55.55     55.55 o 
  10   9   7      222.87      291.74     77.87 o 
  11   9   7      140.22      110.52     63.85 o 
 -10  10   7       13.30       11.84     44.75 o 
  -9  10   7        2.80        9.47     61.48 o 
  -8  10   7        2.88       99.68     55.00 o 
  -7  10   7       82.71      -19.22     39.08 o 
  -6  10   7      112.87      116.72     28.90 o 
  -5  10   7        4.68      -23.84     24.35 o 
  -4  10   7      153.35      166.30     28.28 o 
  -3  10   7       12.65       37.03     31.85 o 
  -2  10   7      356.03      409.00     75.67 o 
  -1  10   7      209.30      191.52     60.48 o 
   0  10   7       59.06       77.58     41.40 o 
   1  10   7      446.57      476.38     57.91 o 
   2  10   7       90.50      147.47     33.82 o 
   3  10   7        1.10       15.46     40.11 o 
   4  10   7      352.61      329.38     46.67 o 
   5  10   7      114.70      120.36     48.11 o 
   6  10   7       24.87       22.37     32.28 o 
   7  10   7       47.78       47.62     35.91 o 
   8  10   7       11.37      -27.08     44.78 o 
   9  10   7       20.81       13.51     48.33 o 
  10  10   7        7.31      -41.22     58.44 o 
  -8  11   7        1.40      -20.36     52.40 o 
  -7  11   7       25.16        6.91     36.88 o 
  -6  11   7       17.85       30.28     54.29 o 
  -5  11   7      116.14      180.20     69.05 o 
  -4  11   7      424.42      424.36     87.12 o 
  -3  11   7      144.06       95.88     52.75 o 
  -2  11   7      145.93      145.88     64.13 o 
  -1  11   7       28.55       39.73     42.01 o 
   0  11   7      132.20       89.88     45.53 o 
   1  11   7       15.22       68.26     59.63 o 
   2  11   7        3.50       46.63     51.15 o 
   3  11   7       93.59       87.22     60.86 o 
   4  11   7        1.49       35.04     32.54 o 
   5  11   7        0.87       69.64     38.14 o 
   6  11   7        1.77      -35.89     35.89 o 
   7  11   7        8.91      -35.84     35.84 o 
   8  11   7       29.92       61.79     49.04 o 
  -5  12   7      288.04      302.63     83.21 o 
  -4  12   7      618.27      686.49    105.21 o 
  -3  12   7      235.59      268.69     77.06 o 
  -2  12   7        5.81       81.79     58.23 o 
  -1  12   7       61.34       37.92     86.05 o 
   0  12   7      420.20      459.58    110.67 o 
   1  12   7     1088.30     1371.48    184.50 o 
   2  12   7      443.15      464.78     90.02 o 
   3  12   7      130.40      163.83     65.89 o 
   4  12   7       32.11      -33.58     57.59 o 
   5  12   7       89.21       52.89     60.71 o 
 -16   0   8      114.00      174.46     78.02 o 
 -15   0   8       24.46       -0.49     53.91 o 
 -14   0   8      171.05      159.87     63.38 o 
 -13   0   8      451.01      526.13     92.08 o 
 -12   0   8      350.01      251.29     68.98 o 
 -11   0   8     1037.29      947.62    114.69 o 
 -10   0   8     1642.76     1286.02    111.27 o 
  -9   0   8      498.29      382.66     67.50 o 
  -8   0   8     4834.26     4466.21    191.08 o 
  -7   0   8    15996.20    15756.33    397.97 o 
  -6   0   8    10081.96     9884.88    253.60 o 
  -5   0   8     3591.01     3482.09     93.42 o 
  -4   0   8       11.04       24.88     19.44 o 
  -3   0   8     1033.09     1147.56     44.29 o 
  -2   0   8     2473.68     2279.20     60.84 o 
  -1   0   8   143873.11   142267.97   2327.83 o 
   0   0   8    61259.19    63058.33    763.60 o 
   1   0   8    15256.54    15775.01    320.71 o 
   2   0   8     1398.31     1448.02     67.33 o 
   3   0   8      600.90      451.50     39.48 o 
   4   0   8     4197.02     4425.67    122.21 o 
   5   0   8    19410.36    18994.22    409.39 o 
   6   0   8    13875.18    12491.74    310.75 o 
   7   0   8    16868.10    16371.26    388.69 o 
   8   0   8     2040.76     2109.86    119.52 o 
   9   0   8      116.03      155.60     45.43 o 
  10   0   8      140.16      195.09     49.73 o 
  11   0   8      341.99      327.03     64.04 o 
  12   0   8     1175.78     1168.02    110.42 o 
  13   0   8     3269.40     3358.38    189.83 o 
  14   0   8      415.52      466.35     78.72 o 
  15   0   8        1.10       29.27     53.89 o 
  16   0   8       16.95      122.00     62.62 o 
 -16   1   8       30.83       38.17     42.09 o 
 -15   1   8       22.74      -40.87     40.87 o 
 -14   1   8       20.06       53.89     40.14 o 
 -13   1   8      802.28      885.75     79.98 o 
 -12   1   8      977.72     1002.80     82.09 o 
 -11   1   8     1756.74     1923.90     86.67 o 
 -10   1   8       23.80       26.37     29.71 o 
  -9   1   8     1170.40     1149.70     72.16 o 
  -8   1   8     1641.40     1611.05     79.52 o 
  -7   1   8      186.09      197.04     28.68 o 
  -6   1   8     7522.09     7312.67    128.80 o 
  -5   1   8     3073.47     2938.13     69.36 o 
  -4   1   8      194.08      314.32     18.07 o 
  -3   1   8     1818.44     1729.54     28.26 o 
  -2   1   8     1174.82     1400.81     23.12 o 
  -1   1   8      485.47      568.88     12.64 o 
   0   1   8     3360.69     3366.33     39.87 o 
   1   1   8    42770.38    45421.54    452.97 o 
   2   1   8    18989.68    20236.93    326.70 o 
   3   1   8      561.61      612.89     21.39 o 
   4   1   8      469.04      419.88     23.31 o 
   5   1   8     3611.27     3860.60    110.59 o 
   6   1   8       44.20       69.78     17.77 o 
   7   1   8     4790.40     4705.86    122.43 o 
   8   1   8     1959.81     1710.18     74.50 o 
   9   1   8      467.53      429.65     65.21 o 
  10   1   8      188.56      154.33     35.30 o 
  11   1   8      414.10      436.16     47.95 o 
  12   1   8        0.74       78.77     33.95 o 
  13   1   8      205.99      161.20     43.43 o 
  14   1   8      257.41      259.84     46.38 o 
  15   1   8       84.95      124.68     42.26 o 
  16   1   8        0.55      -15.34     35.63 o 
 -16   2   8        5.28       -1.96     40.55 o 
 -15   2   8        0.22       17.04     37.23 o 
 -14   2   8       16.88       10.09     40.29 o 
 -13   2   8      325.25      293.23     55.24 o 
 -12   2   8       12.01        6.99     34.31 o 
 -11   2   8      109.65       48.14     26.22 o 
 -10   2   8      149.14      143.33     40.12 o 
  -9   2   8       57.10       41.83     27.09 o 
  -8   2   8      604.49      705.66     43.59 o 
  -7   2   8     1976.66     1988.32     83.51 o 
  -6   2   8     1391.50     1295.13     48.16 o 
  -5   2   8      639.74      489.03     32.83 o 
  -4   2   8     2660.71     2595.45     45.33 o 
  -3   2   8    19761.12    21404.44    203.90 o 
  -2   2   8     7338.11     7453.10     53.87 o 
  -1   2   8     4621.66     4815.85     46.02 o 
   0   2   8    11103.05    11213.07    109.12 o 
   1   2   8      989.59     1038.78     21.89 o 
   2   2   8     5547.80     5625.52     73.38 o 
   3   2   8     1841.77     1760.81     37.24 o 
   4   2   8     1622.22     1534.44     39.10 o 
   5   2   8      253.00      287.45     20.80 o 
   6   2   8     1050.62      948.02     74.03 o 
   7   2   8      782.29      796.53     47.68 o 
   8   2   8     2214.19     2146.12     83.25 o 
   9   2   8     2818.17     2733.22    135.81 o 
  10   2   8     2086.51     2017.22     90.71 o 
  11   2   8      613.13      543.62     51.12 o 
  12   2   8       56.03       41.60     27.91 o 
  13   2   8        7.55       49.62     33.47 o 
  14   2   8       27.82       -8.84     30.05 o 
  15   2   8        3.14       -7.99     33.30 o 
  16   2   8        1.74       31.26     39.97 o 
 -16   3   8        4.24      -30.94     64.23 o 
 -15   3   8       50.49      148.94     51.30 o 
 -14   3   8      101.01       81.53     50.47 o 
 -13   3   8      112.13       79.70     40.44 o 
 -12   3   8      142.31      123.61     33.34 o 
 -11   3   8      262.39      289.00     38.38 o 
 -10   3   8     1690.09     1756.25    162.06 o 
  -9   3   8     2874.24     2920.64     97.27 o 
  -8   3   8     2196.25     2188.73     93.24 o 
  -7   3   8      263.50      244.94     26.91 o 
  -6   3   8      478.51      479.28     29.80 o 
  -5   3   8        0.45       17.01     11.61 o 
  -4   3   8     3002.27     3282.42     58.35 o 
  -3   3   8     4435.58     4523.49     50.62 o 
  -2   3   8      967.90     1170.57     18.69 o 
  -1   3   8     3894.20     4023.12     39.72 o 
   0   3   8      936.70     1088.11     23.01 o 
   1   3   8     2680.70     2946.09     42.12 o 
   2   3   8     1210.99     1235.87     52.41 o 
   3   3   8     1730.79     1790.41     44.14 o 
   4   3   8     3416.79     3606.28     68.20 o 
   5   3   8     3642.61     4004.64     76.82 o 
   6   3   8      515.32      558.41     35.94 o 
   7   3   8      935.05      918.45     51.03 o 
   8   3   8       36.68       34.37     20.74 o 
   9   3   8     1317.27     1268.43    104.58 o 
  10   3   8      416.76      446.30     44.13 o 
  11   3   8      182.90      200.15     76.40 o 
  12   3   8      108.07      160.73     35.65 o 
  13   3   8      191.50      220.81     39.86 o 
  14   3   8       87.86       69.23     64.50 o 
  15   3   8        3.82      103.45     69.55 o 
 -15   4   8       44.14       45.27     63.87 o 
 -14   4   8      174.08      237.81     42.66 o 
 -13   4   8      344.98      339.43     45.74 o 
 -12   4   8      201.43      184.68     30.58 o 
 -11   4   8      921.02      890.21     56.85 o 
 -10   4   8     1703.68     1717.16     80.57 o 
  -9   4   8     1602.12     1547.77     72.78 o 
  -8   4   8     1234.81     1367.98     65.84 o 
  -7   4   8     2577.31     2627.29     74.21 o 
  -6   4   8      562.43      496.33     26.14 o 
  -5   4   8     1381.66     1274.73     37.94 o 
  -4   4   8     1565.28     1436.23     28.15 o 
  -3   4   8     8502.01     8670.19     74.67 o 
  -2   4   8      472.39      437.35     13.24 o 
  -1   4   8     2905.26     2983.95     32.80 o 
   0   4   8     5865.80     5808.78     59.73 o 
   1   4   8      500.99      467.00     20.35 o 
   2   4   8       52.88       59.87     10.89 o 
   3   4   8     4247.76     4132.36    130.71 o 
   4   4   8      949.15      917.04     38.21 o 
   5   4   8     2437.98     2252.29     71.18 o 
   6   4   8     1335.71     1298.84     56.00 o 
   7   4   8        9.86       35.31     12.56 o 
   8   4   8      584.41      535.75     58.14 o 
   9   4   8     2424.72     2554.77    143.95 o 
  10   4   8       14.46       80.46     24.87 o 
  11   4   8      163.74      232.90     36.74 o 
  12   4   8        7.14       -0.65     24.56 o 
  13   4   8       18.15       92.47     63.39 o 
  14   4   8       15.26      108.17     68.81 o 
  15   4   8        8.47       54.45     68.21 o 
 -15   5   8       54.41       66.52     46.94 o 
 -14   5   8       66.15       48.76     75.17 o 
 -13   5   8        0.77      -33.45     37.60 o 
 -12   5   8       22.09       14.18     30.20 o 
 -11   5   8      107.87       86.33     25.23 o 
 -10   5   8      154.46      179.75     34.51 o 
  -9   5   8       79.67       61.33     28.43 o 
  -8   5   8      120.78      128.83     20.61 o 
  -7   5   8      305.62      341.93     29.11 o 
  -6   5   8       23.05       34.76     15.67 o 
  -5   5   8      469.36      479.62     24.57 o 
  -4   5   8      767.74      758.70     23.59 o 
  -3   5   8      246.32      325.50     12.49 o 
  -2   5   8       12.46       18.87      5.47 o 
  -1   5   8      135.81      165.95     14.68 o 
   0   5   8      878.80      906.65     62.17 o 
   1   5   8      868.85      728.58     33.80 o 
   2   5   8       67.78       50.75      9.55 o 
   3   5   8      218.94      227.12     28.43 o 
   4   5   8       82.42       75.32     12.88 o 
   5   5   8      114.67       97.68     13.33 o 
   6   5   8      138.26      142.22     50.86 o 
   7   5   8      311.73      309.43     21.37 o 
   8   5   8     2493.31     2505.23     80.93 o 
   9   5   8      105.40      132.50     25.54 o 
  10   5   8     1797.77     1623.36    138.58 o 
  11   5   8       16.70      149.12     61.96 o 
  12   5   8      116.72      224.75     71.11 o 
  13   5   8      114.01       88.12     62.48 o 
  14   5   8       11.47      -21.52     55.56 o 
  15   5   8        0.25       64.76     66.69 o 
 -14   6   8        3.97      -44.77     44.77 o 
 -13   6   8      135.34      107.75     44.97 o 
 -12   6   8      116.04      121.59     56.58 o 
 -11   6   8      382.75      349.17     45.15 o 
 -10   6   8     1327.31     1453.81     76.66 o 
  -9   6   8     1914.26     1991.74     66.02 o 
  -8   6   8      642.65      631.99     36.32 o 
  -7   6   8       30.56       41.73     18.47 o 
  -6   6   8      292.55      264.88     19.07 o 
  -5   6   8      658.13      637.01     24.07 o 
  -4   6   8     5437.25     5215.21     65.15 o 
  -3   6   8     5861.11     5823.10     64.18 o 
  -2   6   8     3124.53     3147.13     52.47 o 
  -1   6   8      185.56      192.86     17.10 o 
   0   6   8      263.42      278.89     27.74 o 
   1   6   8     2158.84     2224.54     63.43 o 
   2   6   8     4126.88     4089.99     70.92 o 
   3   6   8     2717.75     2553.72     47.11 o 
   4   6   8      190.41      163.38     11.95 o 
   5   6   8      388.17      320.21     16.73 o 
   6   6   8       35.45       29.37     34.60 o 
   7   6   8      402.22      345.80     55.56 o 
   8   6   8      424.76      422.10     69.84 o 
   9   6   8       34.69       78.68     53.88 o 
  10   6   8     1050.16     1144.35    124.90 o 
  11   6   8       63.42      161.78     67.46 o 
  12   6   8        4.95       29.93     53.39 o 
  13   6   8        0.51      -40.61     56.23 o 
  14   6   8        3.12       83.36     75.01 o 
 -13   7   8      269.46      300.58     61.20 o 
 -12   7   8       14.78       76.67     49.98 o 
 -11   7   8      140.58       97.27     39.12 o 
 -10   7   8      363.43      332.75     42.09 o 
  -9   7   8      597.73      688.05     54.34 o 
  -8   7   8      576.75      658.29     62.94 o 
  -7   7   8     1025.44     1109.91     59.01 o 
  -6   7   8       15.24       14.64     19.48 o 
  -5   7   8        2.51       20.70     19.66 o 
  -4   7   8      159.17      118.87     12.68 o 
  -3   7   8      600.83      557.52     18.03 o 
  -2   7   8     3192.64     3133.19     69.76 o 
  -1   7   8     1369.58     1381.10     38.21 o 
   0   7   8     1671.62     1572.69     82.13 o 
   1   7   8      588.24      609.85     32.37 o 
   2   7   8        5.38       13.51     12.61 o 
   3   7   8     1572.40     1479.32     61.47 o 
   4   7   8     2251.78     2186.84     90.15 o 
   5   7   8     2604.14     2548.52    198.57 o 
   6   7   8     1176.03     1099.37     71.28 o 
   7   7   8       54.26       56.66     41.56 o 
   8   7   8      951.88      780.96     94.05 o 
   9   7   8      562.58      465.57     83.45 o 
  10   7   8      542.33      519.60     92.89 o 
  11   7   8      273.63      354.01     85.23 o 
  12   7   8      169.39      237.95     84.01 o 
  13   7   8        0.51        6.14     64.81 o 
 -12   8   8       28.16      131.52     73.48 o 
 -11   8   8        5.27       21.16     33.81 o 
 -10   8   8       78.59       91.72     35.96 o 
  -9   8   8      809.49      862.32     59.77 o 
  -8   8   8      210.02      190.30     34.34 o 
  -7   8   8      386.80      398.92     35.13 o 
  -6   8   8      164.53      176.01     30.69 o 
  -5   8   8      735.96      680.53     38.84 o 
  -4   8   8     1666.38     1669.94     55.28 o 
  -3   8   8      306.36      332.60     25.86 o 
  -2   8   8     1602.00     1668.69     51.60 o 
  -1   8   8       51.01       72.47     16.08 o 
   0   8   8     1572.72     1491.55     63.83 o 
   1   8   8      344.07      333.84     22.61 o 
   2   8   8      541.85      537.39     27.31 o 
   3   8   8     1666.94     1752.66     47.06 o 
   4   8   8      534.03      605.07     28.22 o 
   5   8   8       36.09       59.81     28.19 o 
   6   8   8       93.68       70.08     91.04 o 
   7   8   8      584.30      515.46     77.58 o 
   8   8   8      496.05      484.70     79.19 o 
   9   8   8      665.37      632.64     88.75 o 
  10   8   8      481.30      320.43     74.62 o 
  11   8   8       83.53      152.18     63.34 o 
  12   8   8        1.11      -27.91     66.32 o 
 -11   9   8      141.07      286.02     59.56 o 
 -10   9   8        5.83       32.88     39.89 o 
  -9   9   8       52.22       76.28     29.31 o 
  -8   9   8      111.79      130.74     38.88 o 
  -7   9   8        0.16       10.21     22.72 o 
  -6   9   8      192.69      182.56     26.11 o 
  -5   9   8       97.92      179.59     25.42 o 
  -4   9   8      102.25      114.14     26.52 o 
  -3   9   8       14.47       11.72     16.19 o 
  -2   9   8      539.22      598.75     33.36 o 
  -1   9   8       99.57       81.35     20.36 o 
   0   9   8      825.39      821.25     41.39 o 
   1   9   8     1374.57     1421.63     55.20 o 
   2   9   8     1837.89     1820.88    163.32 o 
   3   9   8      160.09      145.56     31.94 o 
   4   9   8       45.89       46.14     27.32 o 
   5   9   8      252.61      288.21     45.31 o 
   6   9   8      326.04      291.42     43.39 o 
   7   9   8       26.34       43.43     34.83 o 
   8   9   8       61.61       35.55     45.63 o 
   9   9   8        1.66      -16.67     55.01 o 
  10   9   8       28.72      -70.62     70.62 o 
  11   9   8       33.96       43.32     63.85 o 
 -10  10   8      146.19      109.76     43.68 o 
  -9  10   8      141.37      177.51     45.37 o 
  -8  10   8     1009.43     1062.48     82.21 o 
  -7  10   8      838.42      982.95     64.33 o 
  -6  10   8      532.85      608.78     50.01 o 
  -5  10   8      254.58      309.93     36.44 o 
  -4  10   8        5.69       12.03     23.38 o 
  -3  10   8       66.54       55.32     45.95 o 
  -2  10   8     1212.41     1097.53    107.79 o 
  -1  10   8      978.17      925.82    103.38 o 
   0  10   8     1684.83     1798.11     98.53 o 
   1  10   8     1258.75     1272.76     72.77 o 
   2  10   8      640.98      702.09     82.63 o 
   3  10   8      258.69      289.11     42.37 o 
   4  10   8      482.65      479.06     52.17 o 
   5  10   8     1316.82     1210.31    140.25 o 
   6  10   8     1134.34     1111.13    114.94 o 
   7  10   8      575.92      560.62     63.13 o 
   8  10   8      165.54      255.63     69.54 o 
   9  10   8       19.47       35.15     48.03 o 
  -8  11   8        5.98      -32.14     49.35 o 
  -7  11   8        4.48      -15.68     43.08 o 
  -6  11   8       12.76      -16.73     54.33 o 
  -5  11   8       82.23      -51.27     57.46 o 
  -4  11   8      138.21      185.73     69.62 o 
  -3  11   8       86.50       41.75     49.71 o 
  -2  11   8       15.83      -52.58     53.15 o 
  -1  11   8       63.60       57.42     37.53 o 
   0  11   8      459.27      441.45     96.92 o 
   1  11   8      529.13      568.12     66.41 o 
   2  11   8      112.39      235.53     70.36 o 
   3  11   8       95.80       95.00     54.88 o 
   4  11   8       84.03      175.32     41.60 o 
   5  11   8       15.40      -22.63     32.96 o 
   6  11   8       37.11       28.71     36.30 o 
   7  11   8       62.97       63.68     65.87 o 
  -5  12   8       85.22      215.49     77.35 o 
  -4  12   8       85.94       99.40     68.98 o 
  -3  12   8      109.73       50.82     64.04 o 
  -2  12   8        8.42       39.09     60.04 o 
  -1  12   8        0.50      122.06     51.56 o 
   0  12   8       93.58       74.57     43.32 o 
   1  12   8       75.86       77.00     43.98 o 
   2  12   8       30.28      107.24     75.31 o 
   3  12   8       65.96       -4.91     59.59 o 
   4  12   8        6.56      -59.18     65.44 o 
 -16   1   9        0.23       10.46     42.11 o 
 -15   1   9       19.27       92.70     47.91 o 
 -14   1   9      322.33      301.51     78.04 o 
 -13   1   9      377.02      379.01     62.92 o 
 -12   1   9       20.53       45.08     39.56 o 
 -11   1   9       38.91       64.67     76.14 o 
 -10   1   9       53.95      -14.45     30.87 o 
  -9   1   9      181.04      187.21     28.49 o 
  -8   1   9     1693.13     1620.82     64.79 o 
  -7   1   9      115.66      120.23     23.47 o 
  -6   1   9     1173.46     1077.56     45.01 o 
  -5   1   9     1743.60     1747.78     53.39 o 
  -4   1   9      559.74      580.29     28.80 o 
  -3   1   9      864.69      900.78     21.86 o 
  -2   1   9     8730.20     8727.17     76.82 o 
  -1   1   9       47.28       46.80      6.02 o 
   0   1   9    16841.67    17244.16    159.12 o 
   1   1   9    11782.37    12694.77    179.01 o 
   2   1   9        3.08        9.67      6.85 o 
   3   1   9     1047.30     1000.90     39.91 o 
   4   1   9      363.65      375.40     23.49 o 
   5   1   9     4582.60     4524.84    177.86 o 
   6   1   9     4683.45     4816.39    236.43 o 
   7   1   9     2724.07     2645.48     90.12 o 
   8   1   9     1145.25     1127.06     81.91 o 
   9   1   9      576.02      589.40     53.53 o 
  10   1   9      675.96      692.86     55.31 o 
  11   1   9     1249.42     1170.30     74.05 o 
  12   1   9      225.60      266.89     51.77 o 
  13   1   9       29.05       31.50     30.61 o 
  14   1   9       65.59      140.91     40.60 o 
  15   1   9        6.69        6.63     33.07 o 
  16   1   9       31.06        5.42     41.46 o 
 -16   2   9      220.67      223.80     46.57 o 
 -15   2   9      234.53      349.99     65.25 o 
 -14   2   9      340.93      349.92     97.76 o 
 -13   2   9      183.11       99.17     36.67 o 
 -12   2   9      692.67      602.89     55.18 o 
 -11   2   9       23.31       -2.40     39.29 o 
 -10   2   9      323.85      293.95     41.77 o 
  -9   2   9     2381.28     2402.07     83.65 o 
  -8   2   9     6954.26     7336.57    159.64 o 
  -7   2   9     8390.36     8651.33    151.70 o 
  -6   2   9     3277.67     3458.97     82.04 o 
  -5   2   9      385.55      327.62     24.50 o 
  -4   2   9     8588.33     8713.16    110.65 o 
  -3   2   9     8333.21     8555.88     84.70 o 
  -2   2   9    10609.74    10737.12     75.30 o 
  -1   2   9      168.47      157.04      8.16 o 
   0   2   9      104.00      132.03     11.09 o 
   1   2   9      501.37      586.40     17.12 o 
   2   2   9     4959.85     5530.91     73.73 o 
   3   2   9     2746.70     2622.38     48.62 o 
   4   2   9    10608.22    10785.96    192.64 o 
   5   2   9     4074.40     3792.05    163.66 o 
   6   2   9     1697.90     1502.09     63.51 o 
   7   2   9      390.27      438.60     36.99 o 
   8   2   9      174.75      160.01     29.58 o 
   9   2   9      375.49      386.62     38.33 o 
  10   2   9     3491.09     3413.54    119.23 o 
  11   2   9     2033.81     2051.24     95.59 o 
  12   2   9     1134.72     1081.34     73.82 o 
  13   2   9       32.49      -19.85     39.46 o 
  14   2   9       17.20       35.26     32.93 o 
  15   2   9        0.69       -5.17     31.97 o 
  16   2   9       60.06       89.28     64.17 o 
 -16   3   9       22.23        1.19     48.82 o 
 -15   3   9       29.22       53.76     36.74 o 
 -14   3   9       47.02       75.66     33.42 o 
 -13   3   9      226.32      259.32     40.13 o 
 -12   3   9      132.96       62.33     26.08 o 
 -11   3   9      389.14      380.80     42.67 o 
 -10   3   9      544.05      590.79     49.30 o 
  -9   3   9      368.82      345.57     43.80 o 
  -8   3   9      699.84      704.83     36.72 o 
  -7   3   9     3900.85     3826.09     80.98 o 
  -6   3   9     1062.81      964.77     41.92 o 
  -5   3   9      523.51      629.11     44.13 o 
  -4   3   9     2899.72     2935.26     55.91 o 
  -3   3   9     1834.87     1928.18     36.33 o 
  -2   3   9     4358.77     5107.28     46.99 o 
  -1   3   9     1267.78     1218.05     22.64 o 
   0   3   9    11168.46    11257.90    109.89 o 
   1   3   9     1891.69     1974.52     38.22 o 
   2   3   9     7043.13     7357.25    112.60 o 
   3   3   9     5463.00     5786.46    120.03 o 
   4   3   9        3.25        3.87      7.83 o 
   5   3   9      478.29      434.58     24.84 o 
   6   3   9     3224.61     3382.63     75.49 o 
   7   3   9      520.70      390.64     41.36 o 
   8   3   9      409.86      338.40     34.56 o 
   9   3   9     1325.81     1299.93     92.62 o 
  10   3   9        6.66       24.78     23.04 o 
  11   3   9        1.28        6.05     24.98 o 
  12   3   9      183.75      198.87     39.98 o 
  13   3   9       50.82      115.26     57.19 o 
  14   3   9        0.67       50.93     32.66 o 
  15   3   9      146.92      293.54     86.46 o 
 -15   4   9      231.04      153.39    109.95 o 
 -14   4   9       19.20       16.79     35.19 o 
 -13   4   9      147.65      183.39     36.40 o 
 -12   4   9      829.81      885.13     55.72 o 
 -11   4   9      895.85      943.54     63.28 o 
 -10   4   9      215.41      208.12     34.54 o 
  -9   4   9      358.51      402.70     43.61 o 
  -8   4   9       19.10       55.33     18.54 o 
  -7   4   9       78.59       65.12     14.36 o 
  -6   4   9     5186.19     5159.38     90.21 o 
  -5   4   9     8127.33     8326.31    125.12 o 
  -4   4   9     4006.62     4161.24     57.24 o 
  -3   4   9      647.03      590.29     17.31 o 
  -2   4   9      559.49      430.06     12.99 o 
  -1   4   9     2163.87     2224.95     30.20 o 
   0   4   9      914.29      848.67     21.16 o 
   1   4   9    14296.35    14064.42    174.38 o 
   2   4   9     7109.56     6658.77    172.48 o 
   3   4   9       15.46       17.26     10.22 o 
   4   4   9     1180.95     1017.33     74.70 o 
   5   4   9       37.13       82.15     12.86 o 
   6   4   9       76.70       71.27     12.60 o 
   7   4   9     1128.41     1045.93     41.10 o 
   8   4   9     2734.47     2694.70    142.78 o 
   9   4   9     2966.93     2804.89     98.26 o 
  10   4   9        4.83        9.51     22.32 o 
  11   4   9      602.33      612.58     53.01 o 
  12   4   9        7.24       25.48     48.20 o 
  13   4   9       93.80      144.96     68.23 o 
  14   4   9      141.89      212.78     72.41 o 
  15   4   9       78.24       49.99     66.59 o 
 -15   5   9      324.67      337.46    106.26 o 
 -14   5   9       35.40       91.75     51.44 o 
 -13   5   9       39.34       56.42     39.46 o 
 -12   5   9        6.27       84.24     48.52 o 
 -11   5   9      500.97      545.11     54.23 o 
 -10   5   9     1338.67     1518.20     62.10 o 
  -9   5   9      374.31      401.06     31.64 o 
  -8   5   9        0.93       -4.99     16.03 o 
  -7   5   9       21.38       41.62     27.55 o 
  -6   5   9       22.29       25.25     13.98 o 
  -5   5   9      434.68      406.18     22.71 o 
  -4   5   9     6362.43     6084.37     71.90 o 
  -3   5   9     3511.81     3702.72     52.98 o 
  -2   5   9      653.64      648.81     20.14 o 
  -1   5   9       56.13       75.46      8.23 o 
   0   5   9      131.08      140.84     10.16 o 
   1   5   9       12.93       17.48      6.49 o 
   2   5   9     6438.25     6459.61     82.15 o 
   3   5   9    14090.39    13897.31    293.29 o 
   4   5   9     1572.07     1535.15     45.70 o 
   5   5   9        1.30       -0.99     12.52 o 
   6   5   9       28.06       57.93     16.07 o 
   7   5   9       33.96       24.08     14.64 o 
   8   5   9     2941.35     3081.31    166.85 o 
   9   5   9     3204.42     3345.61    247.49 o 
  10   5   9     1073.36     1237.17    121.09 o 
  11   5   9       30.92      124.30     64.79 o 
  12   5   9      357.44      351.19     84.68 o 
  13   5   9       78.12      140.45     66.83 o 
  14   5   9        0.20       63.54     64.74 o 
 -14   6   9      166.45      244.35     62.02 o 
 -13   6   9      356.25      398.14     65.31 o 
 -12   6   9      476.97      594.65     58.56 o 
 -11   6   9       74.14       69.54     22.15 o 
 -10   6   9        6.83      -15.76     21.38 o 
  -9   6   9       71.23       23.15     17.32 o 
  -8   6   9        9.08       -9.49     19.92 o 
  -7   6   9      537.85      513.04     49.19 o 
  -6   6   9     4444.32     4221.59     81.55 o 
  -5   6   9     4833.69     4728.85     99.44 o 
  -4   6   9     2088.04     2201.51     53.62 o 
  -3   6   9      637.17      740.02     24.93 o 
  -2   6   9       39.57       53.59     10.71 o 
  -1   6   9       27.67       25.25     11.59 o 
   0   6   9     4879.25     4707.69    142.74 o 
   1   6   9     5759.84     5538.97    145.02 o 
   2   6   9     5383.85     5072.44     91.96 o 
   3   6   9     1291.90     1328.88     34.91 o 
   4   6   9        0.49        1.31     12.00 o 
   5   6   9      492.51      503.50     32.51 o 
   6   6   9      374.45      354.72     55.39 o 
   7   6   9      271.38      352.39     64.56 o 
   8   6   9     2657.46     2498.92    159.93 o 
   9   6   9     1681.81     1668.03    135.71 o 
  10   6   9      247.65      267.28     67.79 o 
  11   6   9       67.62       19.61     52.71 o 
  12   6   9        5.66        0.00     55.66 o 
  13   6   9       39.04      -65.60     71.67 o 
  14   6   9      205.01      272.20     85.07 o 
 -13   7   9       94.24       73.78     48.55 o 
 -12   7   9        0.58       -6.60     34.07 o 
 -11   7   9       36.96       27.91     31.12 o 
 -10   7   9       30.04       13.74     38.84 o 
  -9   7   9      177.94      153.89     42.69 o 
  -8   7   9       68.20       70.69     28.29 o 
  -7   7   9      537.65      618.68     47.32 o 
  -6   7   9        1.55       -1.03     20.00 o 
  -5   7   9      402.38      372.40     29.11 o 
  -4   7   9     3027.77     2970.85     73.99 o 
  -3   7   9      574.25      532.35     25.69 o 
  -2   7   9      120.27       92.32     16.71 o 
  -1   7   9       99.24       95.12     18.13 o 
   0   7   9      206.23      164.57     24.69 o 
   1   7   9      180.86      232.79     30.46 o 
   2   7   9      567.44      552.22     20.49 o 
   3   7   9      641.75      648.97     28.59 o 
   4   7   9     1006.27     1041.06     62.69 o 
   5   7   9       92.79       87.40     30.93 o 
   6   7   9      313.01      356.54     45.08 o 
   7   7   9       12.25       -0.71     39.52 o 
   8   7   9       15.44      -33.94     50.03 o 
   9   7   9      116.99       63.38     42.35 o 
  10   7   9      471.45      439.19     81.42 o 
  11   7   9       21.85      -35.58     66.79 o 
  12   7   9       13.72      -68.49     68.49 o 
  13   7   9        1.38      -58.32     65.40 o 
 -12   8   9       26.39        0.54     95.42 o 
 -11   8   9      169.60      189.01     40.87 o 
 -10   8   9      719.47      840.53    100.73 o 
  -9   8   9      550.91      645.85     58.61 o 
  -8   8   9       99.07      145.32     32.58 o 
  -7   8   9     1158.20     1179.24     72.26 o 
  -6   8   9      472.75      525.10     38.00 o 
  -5   8   9     1455.65     1468.30     55.29 o 
  -4   8   9     1526.92     1426.22     52.74 o 
  -3   8   9      228.17      178.39     20.55 o 
  -2   8   9      139.47      157.49     20.60 o 
  -1   8   9      402.64      378.48     26.66 o 
   0   8   9       98.75      110.39     23.04 o 
   1   8   9       13.04        6.62     13.16 o 
   2   8   9       64.05       68.75     14.88 o 
   3   8   9      250.92      271.84     19.72 o 
   4   8   9      826.58      787.18     32.63 o 
   5   8   9      880.68      866.41     63.18 o 
   6   8   9     1497.06     1593.28     86.75 o 
   7   8   9      447.00      492.96     76.68 o 
   8   8   9      227.78      207.85     67.17 o 
   9   8   9      595.84      426.03     78.25 o 
  10   8   9      114.18       23.40     49.87 o 
  11   8   9      262.46      235.92     72.79 o 
  12   8   9      228.60      251.62     73.86 o 
 -11   9   9       54.99      122.46     58.36 o 
 -10   9   9       27.47       98.03     45.72 o 
  -9   9   9      152.12      225.53     39.17 o 
  -8   9   9      842.13      824.51     57.90 o 
  -7   9   9      408.24      390.15     36.45 o 
  -6   9   9        2.51       23.39     21.76 o 
  -5   9   9       16.45       -3.70     29.18 o 
  -4   9   9       15.16       21.03     18.44 o 
  -3   9   9       28.45       36.97     17.72 o 
  -2   9   9      243.03      278.92     25.56 o 
  -1   9   9     1098.32      934.70     38.47 o 
   0   9   9      327.99      273.30     25.23 o 
   1   9   9      724.87      798.78     43.00 o 
   2   9   9      513.92      623.92     54.21 o 
   3   9   9      347.11      343.07     42.26 o 
   4   9   9      248.94      201.32     36.86 o 
   5   9   9       17.41       43.80     32.63 o 
   6   9   9      252.48      139.87     94.58 o 
   7   9   9      176.06      192.15     41.37 o 
   8   9   9      397.25      381.24     74.03 o 
   9   9   9      158.19      167.93     57.61 o 
  10   9   9       80.07        6.39     57.85 o 
  11   9   9       45.82      138.91     61.77 o 
  -9  10   9        4.30       28.26     35.60 o 
  -8  10   9       18.42      113.63     70.73 o 
  -7  10   9      119.57      189.06     36.39 o 
  -6  10   9       12.76       46.80     26.72 o 
  -5  10   9      315.58      309.65     37.66 o 
  -4  10   9       58.58       53.85     26.08 o 
  -3  10   9       61.24       41.17     34.61 o 
  -2  10   9       75.16      127.93     58.09 o 
  -1  10   9       22.76       41.61     54.59 o 
   0  10   9      113.47      108.24     40.13 o 
   1  10   9      470.72      564.56    142.80 o 
   2  10   9     1219.11     1224.93     98.56 o 
   3  10   9       30.04       52.33     50.95 o 
   4  10   9        0.29       18.81     34.12 o 
   5  10   9        2.09       44.89     34.98 o 
   6  10   9        2.37       18.02     62.24 o 
   7  10   9        1.85      -34.19     41.67 o 
   8  10   9        4.57      -60.24     60.24 o 
   9  10   9       89.92       10.00     53.84 o 
  -7  11   9      162.94      102.55    111.75 o 
  -6  11   9       85.32      195.79     78.71 o 
  -5  11   9        4.69       71.19     58.22 o 
  -4  11   9        0.54       11.69     52.59 o 
  -3  11   9        4.41       -2.41     50.36 o 
  -2  11   9        1.20      -33.90     50.60 o 
  -1  11   9       27.25       56.50     38.61 o 
   0  11   9      132.41      235.63     49.37 o 
   1  11   9       85.14      126.86     47.79 o 
   2  11   9       30.67       47.56     51.03 o 
   3  11   9       38.01      111.71     59.18 o 
   4  11   9       61.00       64.28     32.55 o 
   5  11   9      369.84      394.25    112.13 o 
   6  11   9      534.02      515.06     64.54 o 
   7  11   9      531.61      512.29    110.68 o 
  -4  12   9       67.41      -29.13     62.47 o 
  -3  12   9      379.93      412.55     85.45 o 
  -2  12   9      503.18      547.21     66.57 o 
  -1  12   9      577.05      683.71     73.62 o 
   0  12   9      345.63      397.71     61.94 o 
   1  12   9        1.43       22.26    124.54 o 
   2  12   9       10.98      -42.00     55.76 o 
   3  12   9      741.73      871.38    115.56 o 
   4  12   9      241.08      272.64     76.03 o 
 -16   0  10      126.03      114.99     54.00 o 
 -15   0  10      116.37      123.10     70.43 o 
 -14   0  10       14.09       82.38     66.57 o 
 -13   0  10      176.34      201.62     72.77 o 
 -12   0  10     1046.15      791.76     76.10 o 
 -11   0  10     3127.31     2921.78    199.76 o 
 -10   0  10     4845.66     5122.18    159.01 o 
  -9   0  10     1013.09     1022.13     67.96 o 
  -8   0  10      372.52      342.45     39.25 o 
  -7   0  10       22.53       19.25     22.38 o 
  -6   0  10     2167.80     2239.27     80.92 o 
  -5   0  10     3101.49     3101.20     91.21 o 
  -4   0  10    22186.54    21721.01    320.88 o 
  -3   0  10    25477.54    24209.86    486.66 o 
  -2   0  10     2452.35     2483.43    134.29 o 
  -1   0  10       16.10        3.61     11.03 o 
   0   0  10      287.15      435.11    116.48 o 
   1   0  10      872.63      855.03     30.17 o 
   2   0  10    19829.67    20318.65    414.44 o 
   3   0  10    29278.71    28693.49    559.65 o 
   4   0  10     8839.15     8933.94    233.96 o 
   5   0  10     2764.43     2684.53    119.27 o 
   6   0  10      765.90     1011.52     74.12 o 
   7   0  10      765.70      820.28     70.51 o 
   8   0  10      585.27      617.48     65.60 o 
   9   0  10     1717.99     1436.51    104.48 o 
  10   0  10      930.10      922.42     89.27 o 
  11   0  10        8.50       -0.66     36.84 o 
  12   0  10      470.91      384.87     67.53 o 
  13   0  10      103.86       67.15     50.28 o 
  14   0  10       18.19       32.70     40.28 o 
  15   0  10      315.73      423.09     82.35 o 
  16   0  10      247.26      174.17     60.62 o 
 -16   1  10       92.15      155.73     44.01 o 
 -15   1  10       44.34       93.71     38.03 o 
 -14   1  10       71.50       54.52     32.32 o 
 -13   1  10       85.02       88.87     33.00 o 
 -12   1  10       36.88       36.56     26.30 o 
 -11   1  10     1557.05     1580.72     94.25 o 
 -10   1  10      306.59      310.52     30.88 o 
  -9   1  10      611.43      662.48     38.99 o 
  -8   1  10     2981.06     3114.79     77.28 o 
  -7   1  10     1691.22     1725.32     53.43 o 
  -6   1  10        3.20        6.53     16.31 o 
  -5   1  10        8.43       -8.39     12.78 o 
  -4   1  10      116.51      121.28     16.28 o 
  -3   1  10     4805.08     4807.75     63.55 o 
  -2   1  10    14302.96    14363.22    123.00 o 
  -1   1  10     1712.11     1413.47     28.72 o 
   0   1  10      150.72      115.48     11.39 o 
   1   1  10      139.15      180.41     15.99 o 
   2   1  10      427.23      451.36     18.07 o 
   3   1  10     3864.39     4037.34     82.62 o 
   4   1  10    13456.26    13164.63    225.13 o 
   5   1  10    15528.10    15803.10    258.12 o 
   6   1  10     1496.87     1536.43     75.77 o 
   7   1  10     1207.82     1188.61     60.68 o 
   8   1  10     1199.29     1200.94     64.17 o 
   9   1  10       53.34       33.82     44.55 o 
  10   1  10      427.65      420.26     44.15 o 
  11   1  10     1821.33     1822.42     90.12 o 
  12   1  10     1544.70     1468.39     85.87 o 
  13   1  10       95.39       63.34     34.72 o 
  14   1  10        3.03      -32.18     32.18 o 
  15   1  10       53.66       32.90     35.43 o 
  16   1  10        1.60        7.39     35.12 o 
 -16   2  10       16.82       93.33     58.30 o 
 -15   2  10       44.99       73.22     55.74 o 
 -14   2  10      161.97      143.68     39.14 o 
 -13   2  10       19.38       38.96     32.19 o 
 -12   2  10      208.80      130.84     32.29 o 
 -11   2  10      382.98      427.06     46.19 o 
 -10   2  10      801.53      916.51     47.64 o 
  -9   2  10       13.67       25.66     18.86 o 
  -8   2  10     2883.39     2967.70     75.32 o 
  -7   2  10     3832.91     3842.99     94.45 o 
  -6   2  10      116.04       86.44     18.43 o 
  -5   2  10       42.03       50.67     14.94 o 
  -4   2  10     3185.26     3368.50     60.98 o 
  -3   2  10      899.32      818.48     21.63 o 
  -2   2  10       11.60        1.77      5.32 o 
  -1   2  10     1538.84     1526.57     24.39 o 
   0   2  10    16621.77    16893.13    153.14 o 
   1   2  10     1287.38     1512.97     31.87 o 
   2   2  10      651.04      767.97     28.34 o 
   3   2  10     4821.79     4995.78     93.35 o 
   4   2  10     1292.42     1417.82     37.51 o 
   5   2  10     1186.19     1041.67     90.87 o 
   6   2  10     2571.19     2469.77     82.37 o 
   7   2  10      679.10      613.13     86.64 o 
   8   2  10      138.56       76.29     21.72 o 
   9   2  10      362.53      398.89     50.82 o 
  10   2  10      469.02      474.59     47.98 o 
  11   2  10      540.32      490.53     48.88 o 
  12   2  10      352.64      322.22     45.94 o 
  13   2  10      264.55      239.36     41.16 o 
  14   2  10       94.59       96.22     35.46 o 
  15   2  10        1.43       29.15     36.61 o 
 -15   3  10       15.50      109.62     45.99 o 
 -14   3  10      109.77       55.36     37.45 o 
 -13   3  10       48.62       19.22     26.94 o 
 -12   3  10      569.66      668.24     59.13 o 
 -11   3  10      122.50      149.38     48.93 o 
 -10   3  10       52.96       44.80     21.09 o 
  -9   3  10       70.19      117.94     27.95 o 
  -8   3  10      277.97      296.55     25.54 o 
  -7   3  10     2869.17     2940.93     70.94 o 
  -6   3  10     4308.00     4313.07    126.71 o 
  -5   3  10     6751.38     6663.72    116.02 o 
  -4   3  10     3046.81     3095.93     68.32 o 
  -3   3  10     2674.34     2922.91     43.31 o 
  -2   3  10      704.39      757.96     21.70 o 
  -1   3  10     3867.61     3857.59     48.81 o 
   0   3  10      104.06      150.21     12.20 o 
   1   3  10      491.58      420.69     17.35 o 
   2   3  10    11174.31    12019.30    244.25 o 
   3   3  10     1559.76     1572.84     43.37 o 
   4   3  10       44.04       59.92     12.19 o 
   5   3  10      582.43      656.68     31.27 o 
   6   3  10     2096.09     1991.17    145.48 o 
   7   3  10      223.80      199.64     42.13 o 
   8   3  10      632.05      608.45     46.12 o 
   9   3  10      218.50      291.68     36.01 o 
  10   3  10       38.18       -6.78     24.50 o 
  11   3  10       17.55        4.16     60.62 o 
  12   3  10      227.29      166.85     73.30 o 
  13   3  10       17.79       66.59     32.05 o 
  14   3  10       53.59       16.19     48.23 o 
  15   3  10       29.26      -42.50     58.34 o 
 -15   4  10       60.14       42.49     35.07 o 
 -14   4  10       40.43       34.89     28.57 o 
 -13   4  10       59.02       50.64     32.08 o 
 -12   4  10      338.87      339.64     32.80 o 
 -11   4  10      576.24      612.54     44.71 o 
 -10   4  10      290.27      288.63     33.02 o 
  -9   4  10     2799.30     2754.03     80.07 o 
  -8   4  10      771.77      712.76     42.91 o 
  -7   4  10      537.16      478.51     29.19 o 
  -6   4  10     1539.61     1487.94     58.45 o 
  -5   4  10     1534.64     1533.84     44.18 o 
  -4   4  10      352.12      361.51     16.50 o 
  -3   4  10     8533.70     8739.44     89.91 o 
  -2   4  10     7936.90     8305.18     85.32 o 
  -1   4  10    15533.65    15658.59    134.70 o 
   0   4  10    10619.55    11251.17    112.03 o 
   1   4  10      820.53      846.52     28.95 o 
   2   4  10      511.95      473.75     21.99 o 
   3   4  10     2216.99     2368.60    106.39 o 
   4   4  10     1553.51     1662.96    109.72 o 
   5   4  10     2607.45     2806.71     99.96 o 
   6   4  10     2642.23     2703.66     94.61 o 
   7   4  10     2223.81     2134.91     96.72 o 
   8   4  10      581.41      515.82     54.98 o 
   9   4  10      339.37      355.80     36.58 o 
  10   4  10       39.40       50.25     25.98 o 
  11   4  10      462.05      474.99    106.04 o 
  12   4  10      724.74      574.65     90.30 o 
  13   4  10      412.24      335.65     78.96 o 
  14   4  10      137.32      226.98     72.67 o 
  15   4  10      320.48      235.21     74.07 o 
 -14   5  10        0.93       -2.12     31.02 o 
 -13   5  10      129.53      112.37     40.20 o 
 -12   5  10       74.02       61.21     25.54 o 
 -11   5  10      353.80      404.17     38.44 o 
 -10   5  10      274.75      289.83     31.24 o 
  -9   5  10       10.53       19.33     28.81 o 
  -8   5  10       27.65        5.01     19.07 o 
  -7   5  10      336.38      363.21     30.15 o 
  -6   5  10      368.00      365.20     27.43 o 
  -5   5  10       51.53       62.61     11.65 o 
  -4   5  10      120.39      117.22     10.76 o 
  -3   5  10       83.23       74.80     10.36 o 
  -2   5  10      718.43      689.13     24.18 o 
  -1   5  10      865.99      873.97     21.62 o 
   0   5  10      129.96      118.23      9.39 o 
   1   5  10        0.31        8.08      6.69 o 
   2   5  10      260.24      292.35     16.34 o 
   3   5  10       50.55       58.61     13.22 o 
   4   5  10      688.21      723.34     32.46 o 
   5   5  10       24.53       42.69     16.23 o 
   6   5  10      491.53      438.35     33.48 o 
   7   5  10        6.82        9.01     14.03 o 
   8   5  10       14.41       50.63     32.93 o 
   9   5  10        6.16       15.70     19.28 o 
  10   5  10      443.89      327.10     70.85 o 
  11   5  10      675.62      447.15     79.44 o 
  12   5  10       42.72       43.54     53.73 o 
  13   5  10       55.51      -53.80     61.85 o 
  14   5  10        0.94      -46.99     59.71 o 
 -14   6  10        4.16       50.38     77.29 o 
 -13   6  10       29.40       69.63     47.45 o 
 -12   6  10      202.03      251.10     42.45 o 
 -11   6  10      163.20      156.19     36.43 o 
 -10   6  10        2.34      -18.61     19.63 o 
  -9   6  10       20.38       64.64     20.71 o 
  -8   6  10      864.80      868.16     41.47 o 
  -7   6  10      779.80      817.89     38.22 o 
  -6   6  10     2037.95     1994.62     54.29 o 
  -5   6  10      974.11      984.68     33.09 o 
  -4   6  10      207.08      180.17     17.81 o 
  -3   6  10      644.45      635.15     27.18 o 
  -2   6  10     3141.74     3286.23     54.90 o 
  -1   6  10     4611.15     4312.83     63.24 o 
   0   6  10     3555.75     3130.27     99.37 o 
   1   6  10     4211.34     4361.51     88.41 o 
   2   6  10     1470.95     1456.02     39.24 o 
   3   6  10       52.71       37.99     10.07 o 
   4   6  10      479.08      491.50     22.73 o 
   5   6  10     2928.76     2737.70     78.62 o 
   6   6  10     1413.13     1336.50    107.13 o 
   7   6  10      600.37      541.91     79.08 o 
   8   6  10      504.76      433.56     70.81 o 
   9   6  10       53.26       23.83     43.66 o 
  10   6  10       71.23       57.78     46.01 o 
  11   6  10       14.53      -12.29     53.35 o 
  12   6  10      789.76      844.48    109.98 o 
  13   6  10      365.92      281.85     77.93 o 
  14   6  10      102.85      175.72     84.07 o 
 -13   7  10      191.26      255.27     58.45 o 
 -12   7  10      162.45      230.14     41.70 o 
 -11   7  10      364.15      370.54     47.44 o 
 -10   7  10      228.38      276.88     43.11 o 
  -9   7  10       10.88       12.29     28.25 o 
  -8   7  10       17.49       43.95     28.06 o 
  -7   7  10      368.78      467.29     43.80 o 
  -6   7  10     2422.29     2459.39     77.76 o 
  -5   7  10     2977.04     2932.37     78.24 o 
  -4   7  10     3502.24     3619.35    109.71 o 
  -3   7  10     1104.80     1082.84     48.23 o 
  -2   7  10       27.50       53.38     17.54 o 
  -1   7  10      611.23      590.95     42.79 o 
   0   7  10     1073.15      991.29     52.00 o 
   1   7  10     4183.28     4114.78    116.88 o 
   2   7  10      509.84      532.97     21.13 o 
   3   7  10      238.69      171.68     17.56 o 
   4   7  10      114.16      126.45     34.35 o 
   5   7  10        1.92       21.93     34.33 o 
   6   7  10      662.41      678.90     56.59 o 
   7   7  10     4186.58     3834.88    199.32 o 
   8   7  10      279.81      367.84     73.65 o 
   9   7  10      240.27      285.60     76.81 o 
  10   7  10        5.11      -52.14     55.28 o 
  11   7  10       65.88      123.57     59.38 o 
  12   7  10      168.38       76.13     61.25 o 
  13   7  10      130.14      242.18     74.28 o 
 -12   8  10       95.89       32.11     35.29 o 
 -11   8  10       32.72       61.02     46.64 o 
 -10   8  10      215.14      123.54     47.89 o 
  -9   8  10       30.53        5.40     29.20 o 
  -8   8  10        5.47       37.99     29.08 o 
  -7   8  10     1095.41     1215.03     65.60 o 
  -6   8  10      464.93      468.84     36.20 o 
  -5   8  10       32.59        7.33     20.23 o 
  -4   8  10       26.29       29.66     18.86 o 
  -3   8  10       32.62       31.28     21.50 o 
  -2   8  10     1442.07     1299.97     48.12 o 
  -1   8  10     1735.72     1649.96     51.48 o 
   0   8  10       69.73       42.43     14.94 o 
   1   8  10      470.81      423.01     26.41 o 
   2   8  10      218.77      235.95     16.01 o 
   3   8  10     1556.85     1479.51     56.91 o 
   4   8  10      273.24      222.79     20.65 o 
   5   8  10      508.64      568.18     54.42 o 
   6   8  10      495.13      474.08     53.14 o 
   7   8  10     1077.43     1023.51    103.90 o 
   8   8  10       30.54       94.78     63.56 o 
   9   8  10      212.95      214.50     64.18 o 
  10   8  10       59.31       26.77     49.91 o 
  11   8  10       17.29      -41.05     61.22 o 
  12   8  10      427.92      368.33     87.01 o 
 -11   9  10      131.20      167.23     51.41 o 
 -10   9  10       17.48       34.80     35.39 o 
  -9   9  10      734.93      779.00     59.78 o 
  -8   9  10       75.94       97.89     30.37 o 
  -7   9  10       20.32       21.86     26.33 o 
  -6   9  10       59.44      100.42     25.11 o 
  -5   9  10      266.85      287.23     29.31 o 
  -4   9  10       76.66       51.18     20.22 o 
  -3   9  10      698.39      715.48     55.87 o 
  -2   9  10     1185.86     1247.05     65.67 o 
  -1   9  10      454.40      392.84     32.54 o 
   0   9  10       95.05       51.51     21.99 o 
   1   9  10      806.43      809.10     59.64 o 
   2   9  10      161.39      230.84     36.62 o 
   3   9  10      202.13      188.67     33.93 o 
   4   9  10      970.94      936.38     67.69 o 
   5   9  10      272.01      305.08     46.15 o 
   6   9  10        0.49      -32.46     32.46 o 
   7   9  10       38.03      -22.58     47.96 o 
   8   9  10        6.34      -45.33     55.81 o 
   9   9  10        1.12      -29.02     51.82 o 
  10   9  10      122.79       79.53     58.31 o 
  11   9  10       53.24       65.61     65.10 o 
  -9  10  10       58.96       38.63     59.02 o 
  -8  10  10       36.60       79.94     58.42 o 
  -7  10  10       40.66       24.14     37.27 o 
  -6  10  10       16.45       24.17     39.72 o 
  -5  10  10      336.56      405.96     50.66 o 
  -4  10  10     1314.11     1280.15     64.71 o 
  -3  10  10      858.52      966.17     87.50 o 
  -2  10  10      366.52      407.90     78.25 o 
  -1  10  10      342.38      351.15     51.37 o 
   0  10  10      103.37      103.97     40.56 o 
   1  10  10      392.89      360.13     41.75 o 
   2  10  10      642.84      652.24     87.45 o 
   3  10  10      837.69      828.03     65.17 o 
   4  10  10      896.31      958.68     70.43 o 
   5  10  10      198.57      278.72     67.36 o 
   6  10  10        2.38      -17.57     33.16 o 
   7  10  10        1.03        2.27     49.83 o 
   8  10  10       32.28       47.93     48.11 o 
   9  10  10      119.92      190.30     67.87 o 
  -7  11  10        4.00      -68.73     68.73 o 
  -6  11  10        0.79       20.47     55.93 o 
  -5  11  10       13.41      -11.76     51.82 o 
  -4  11  10      158.60      155.50     64.25 o 
  -3  11  10      332.86      323.39     77.82 o 
  -2  11  10      170.77      204.19     71.58 o 
  -1  11  10      124.30       80.27     38.19 o 
   0  11  10       68.09       43.41     38.19 o 
   1  11  10        8.94      105.59     71.24 o 
   2  11  10       53.32       31.22     50.53 o 
   3  11  10      625.60      622.85     96.78 o 
   4  11  10      713.86      796.13     69.48 o 
   5  11  10      221.50      268.54     49.48 o 
   6  11  10       68.25       87.16    120.77 o 
   7  11  10       38.21      125.80     45.88 o 
  -4  12  10        3.56      -61.30     61.41 o 
  -3  12  10       13.37      105.84     61.72 o 
  -2  12  10        9.70       66.92    147.72 o 
  -1  12  10       53.86       59.22     46.60 o 
   0  12  10       30.02       75.73     49.19 o 
   1  12  10       86.41       69.63     46.26 o 
   2  12  10       20.01      -61.54     63.16 o 
   3  12  10       66.78       39.05     59.12 o 
 -16   1  11        1.51       24.21     31.72 o 
 -15   1  11        6.18      -15.36     28.78 o 
 -14   1  11        6.26        2.39     29.11 o 
 -13   1  11       19.08       -2.49     24.74 o 
 -12   1  11      132.20       89.78     26.27 o 
 -11   1  11      344.53      374.70     35.05 o 
 -10   1  11     3171.01     3300.84     89.55 o 
  -9   1  11       13.03       22.34     18.08 o 
  -8   1  11      593.11      634.53     36.85 o 
  -7   1  11     1766.32     1781.06     55.16 o 
  -6   1  11        8.22       24.68     16.85 o 
  -5   1  11      234.96      200.73     21.59 o 
  -4   1  11     5636.88     5609.64     84.21 o 
  -3   1  11     1457.82     1477.23     35.73 o 
  -2   1  11     1128.05     1148.71     28.80 o 
  -1   1  11      209.53      241.56     14.84 o 
   0   1  11     1401.48     1382.94     33.50 o 
   1   1  11      116.50      137.39     16.36 o 
   2   1  11       84.03       58.52      9.74 o 
   3   1  11     3651.01     3310.95     66.06 o 
   4   1  11     1475.56     1453.63     44.18 o 
   5   1  11      275.75      303.77     30.21 o 
   6   1  11       17.92       29.04     29.09 o 
   7   1  11     1215.02     1263.53     64.40 o 
   8   1  11      902.59     1038.48     97.94 o 
   9   1  11     1684.54     1534.76     78.80 o 
  10   1  11     1304.98     1308.73     75.21 o 
  11   1  11       12.07      -15.06     31.00 o 
  12   1  11       26.79       -0.43     28.56 o 
  13   1  11       61.18       23.39     35.41 o 
  14   1  11      119.54      136.10     38.66 o 
  15   1  11       52.30      118.53     41.82 o 
 -16   2  11      137.79       82.66     38.59 o 
 -15   2  11      180.11      177.79     38.38 o 
 -14   2  11       68.77      108.80     37.02 o 
 -13   2  11      139.42       75.43     25.10 o 
 -12   2  11     1694.14     1733.54     81.29 o 
 -11   2  11      401.92      387.79     36.79 o 
 -10   2  11      144.96      114.81     25.63 o 
  -9   2  11       88.39       69.31     19.61 o 
  -8   2  11      516.31      555.14     34.07 o 
  -7   2  11     1502.28     1525.22     50.89 o 
  -6   2  11     6606.65     6933.83    138.22 o 
  -5   2  11    20450.23    20930.95    263.91 o 
  -4   2  11    10455.31    10695.73    131.14 o 
  -3   2  11      153.62      121.83     18.25 o 
  -2   2  11     1576.78     1654.75     38.91 o 
  -1   2  11      477.41      480.27     15.91 o 
   0   2  11    10074.61     9833.92     93.72 o 
   1   2  11    19412.66    19002.28    271.82 o 
   2   2  11    14155.50    14845.33    279.31 o 
   3   2  11      207.84      132.54     18.07 o 
   4   2  11      465.53      440.70     25.01 o 
   5   2  11       18.11       -2.53     15.48 o 
   6   2  11       40.52       57.09     18.62 o 
   7   2  11     1957.11     1952.65     78.29 o 
   8   2  11     8361.29     8214.33    185.85 o 
   9   2  11     2353.69     2369.51    102.89 o 
  10   2  11       59.83        8.82     22.61 o 
  11   2  11       55.63       35.61     44.46 o 
  12   2  11      201.04      187.62     37.87 o 
  13   2  11       57.37       25.29     66.45 o 
  14   2  11      294.33      343.15     51.18 o 
  15   2  11       30.30       42.35     36.51 o 
 -15   3  11        0.95       -1.67     28.57 o 
 -14   3  11       41.59       20.98     61.90 o 
 -13   3  11       99.44      114.15     26.83 o 
 -12   3  11      331.65      286.32     34.76 o 
 -11   3  11      237.71      282.65     34.22 o 
 -10   3  11      644.45      609.03     39.97 o 
  -9   3  11     2747.13     2634.44     75.30 o 
  -8   3  11      159.96      209.82     24.11 o 
  -7   3  11     1654.99     1688.79     54.07 o 
  -6   3  11       33.96       35.38     15.00 o 
  -5   3  11     1396.36     1456.18     49.72 o 
  -4   3  11     1945.77     1800.60     51.75 o 
  -3   3  11    11674.81    11440.02    108.15 o 
  -2   3  11     1844.45     2073.74     42.76 o 
  -1   3  11     1158.55     1139.27     29.93 o 
   0   3  11     1211.77     1092.18     24.77 o 
   1   3  11      735.58      750.69     23.82 o 
   2   3  11    15228.75    15459.83    355.80 o 
   3   3  11     4025.27     4073.47    179.50 o 
   4   3  11     5600.56     6052.92    165.93 o 
   5   3  11      317.52      305.10     28.90 o 
   6   3  11     1028.38      939.46     50.92 o 
   7   3  11       86.86       79.93     32.76 o 
   8   3  11     1930.90     1903.97     80.38 o 
   9   3  11      199.89      235.38     33.30 o 
  10   3  11       14.08        0.71     52.55 o 
  11   3  11       37.15       48.06     39.19 o 
  12   3  11      394.99      327.90     45.38 o 
  13   3  11      310.81      309.98     46.39 o 
  14   3  11       23.82       18.16     50.57 o 
  15   3  11       50.18        2.37     53.46 o 
 -15   4  11      118.28      168.11     41.67 o 
 -14   4  11      138.31      181.20     35.12 o 
 -13   4  11       40.85       84.78     24.87 o 
 -12   4  11        9.73        6.72     24.20 o 
 -11   4  11      312.08      285.05     33.63 o 
 -10   4  11      169.92      200.24     28.32 o 
  -9   4  11      234.05      248.08     35.00 o 
  -8   4  11      232.18      226.83     23.71 o 
  -7   4  11      140.27      114.91     18.26 o 
  -6   4  11      693.76      744.09     33.83 o 
  -5   4  11     1779.54     1809.46     49.29 o 
  -4   4  11      435.20      442.67     20.60 o 
  -3   4  11     5649.39     5254.66     78.02 o 
  -2   4  11     5922.04     5634.77     73.31 o 
  -1   4  11     8394.78     8458.26     94.79 o 
   0   4  11      650.76      672.61     21.70 o 
   1   4  11      159.09      215.93     14.19 o 
   2   4  11     1009.20     1040.79     29.40 o 
   3   4  11      927.12      939.52     47.05 o 
   4   4  11     3957.29     3936.53    111.51 o 
   5   4  11     4693.99     4566.28    248.18 o 
   6   4  11       84.37       96.36     20.53 o 
   7   4  11     2511.16     2636.68     88.07 o 
   8   4  11      346.01      339.18     34.95 o 
   9   4  11      325.94      312.73     36.18 o 
  10   4  11      798.91      784.16     69.87 o 
  11   4  11     1667.76     1742.33     86.64 o 
  12   4  11      323.79      186.36     57.46 o 
  13   4  11        0.01      -31.44     52.27 o 
  14   4  11      145.42       36.41     54.59 o 
  15   4  11        2.16      -63.70     63.70 o 
 -14   5  11      415.30      480.43     74.70 o 
 -13   5  11      556.56      740.21     53.97 o 
 -12   5  11      286.20      301.40     36.43 o 
 -11   5  11       73.31       71.73     43.33 o 
 -10   5  11      186.46      181.92     29.19 o 
  -9   5  11      291.50      269.11     27.67 o 
  -8   5  11     1683.45     1760.80     65.43 o 
  -7   5  11     3979.59     4168.45     97.81 o 
  -6   5  11     3168.56     3136.70     69.33 o 
  -5   5  11      110.46      138.95     16.40 o 
  -4   5  11       37.53       47.14      9.68 o 
  -3   5  11       91.98       76.47     11.43 o 
  -2   5  11     7583.27     7477.81     94.61 o 
  -1   5  11    12949.90    12631.03    127.55 o 
   0   5  11    12111.49    12391.57    125.51 o 
   1   5  11     2663.37     2769.88     47.45 o 
   2   5  11       19.19       18.83      9.08 o 
   3   5  11     1280.52     1251.02     43.29 o 
   4   5  11       32.28       45.12     15.11 o 
   5   5  11     2373.91     2336.63     87.18 o 
   6   5  11     2549.18     2548.88     81.47 o 
   7   5  11     1725.87     1636.14    118.94 o 
   8   5  11      559.01      565.42     63.74 o 
   9   5  11      143.65      138.23     24.43 o 
  10   5  11      606.86      639.20     92.08 o 
  11   5  11      319.95      265.34     65.86 o 
  12   5  11     1181.50     1232.69    131.76 o 
  13   5  11      682.85      678.72    107.98 o 
  14   5  11      266.06      322.92     81.76 o 
 -14   6  11       27.40        0.16     79.02 o 
 -13   6  11        9.27       21.40     46.87 o 
 -12   6  11       14.45       17.10     33.62 o 
 -11   6  11       40.16       86.67     35.33 o 
 -10   6  11      260.11      241.42     60.46 o 
  -9   6  11     1044.95      991.39     48.15 o 
  -8   6  11      531.67      506.67     33.67 o 
  -7   6  11        4.79       -4.44     14.50 o 
  -6   6  11        2.83       23.75     14.92 o 
  -5   6  11      158.06      173.51     16.43 o 
  -4   6  11       41.92       47.53     10.86 o 
  -3   6  11      239.39      225.10     18.97 o 
  -2   6  11     1575.11     1641.42     43.77 o 
  -1   6  11     2130.87     1983.75     57.96 o 
   0   6  11     1578.07     1594.41     37.44 o 
   1   6  11      183.51      211.47     15.50 o 
   2   6  11      690.05      638.20     19.80 o 
   3   6  11     1280.00     1310.58     34.54 o 
   4   6  11     2812.32     2934.46     69.68 o 
   5   6  11     2266.29     2246.21     93.21 o 
   6   6  11      400.66      525.91     70.81 o 
   7   6  11      409.91      282.39     50.95 o 
   8   6  11      824.74      810.05     94.88 o 
   9   6  11       16.64       30.38     46.67 o 
  10   6  11      260.36      250.62     69.94 o 
  11   6  11      196.31       98.87     56.36 o 
  12   6  11      110.04       41.08     49.90 o 
  13   6  11        0.50      -11.04     53.86 o 
 -13   7  11        0.06      -38.28     38.28 o 
 -12   7  11        0.65      -19.18     47.00 o 
 -11   7  11      264.40      224.67     52.49 o 
 -10   7  11      254.11      312.39     44.19 o 
  -9   7  11       39.20       14.02     42.20 o 
  -8   7  11        4.11       49.59     48.54 o 
  -7   7  11       72.14      109.26     30.71 o 
  -6   7  11        6.27        6.77     19.67 o 
  -5   7  11      236.55      240.01     26.65 o 
  -4   7  11     1359.23     1313.06     62.24 o 
  -3   7  11      575.16      577.39     37.90 o 
  -2   7  11     1080.02      983.72     46.19 o 
  -1   7  11      938.09      874.07     41.93 o 
   0   7  11       63.20       49.50     18.09 o 
   1   7  11      509.16      452.81     40.89 o 
   2   7  11     1192.75     1073.79     37.22 o 
   3   7  11     1033.42      967.65     36.43 o 
   4   7  11       67.35       70.60     22.45 o 
   5   7  11      131.85      102.24     31.83 o 
   6   7  11       31.44       31.80     41.31 o 
   7   7  11      225.39      211.89     54.59 o 
   8   7  11      297.66      295.89     64.92 o 
   9   7  11       23.04      -52.84     52.84 o 
  10   7  11       21.16       18.46     48.50 o 
  11   7  11        0.98       35.40     53.56 o 
  12   7  11       18.02      -19.52     52.60 o 
  13   7  11        5.03        7.08     58.46 o 
 -12   8  11       96.15      109.64     35.36 o 
 -11   8  11      149.98      177.57     64.14 o 
 -10   8  11       24.76       12.97     31.97 o 
  -9   8  11       80.30       96.86     31.84 o 
  -8   8  11      737.94      878.84     89.19 o 
  -7   8  11     1948.98     1869.10     82.47 o 
  -6   8  11     1001.06     1007.75     50.29 o 
  -5   8  11      946.98     1070.49     49.95 o 
  -4   8  11      885.98      841.71     42.86 o 
  -3   8  11     1254.87     1255.59     50.06 o 
  -2   8  11      795.48      871.75     44.04 o 
  -1   8  11      485.61      455.33     35.37 o 
   0   8  11     1368.44     1243.74     52.70 o 
   1   8  11      456.45      392.23     33.79 o 
   2   8  11      982.65      995.20     36.11 o 
   3   8  11     1449.05     1423.50     44.84 o 
   4   8  11      195.80      212.49     20.45 o 
   5   8  11       31.31       56.93     31.43 o 
   6   8  11      266.29      263.60     42.66 o 
   7   8  11      425.32      469.00     75.16 o 
   8   8  11       76.74       37.47     44.25 o 
   9   8  11      676.42      555.91     92.28 o 
  10   8  11      142.11       74.52     64.59 o 
  11   8  11        0.96      -36.99     60.24 o 
  12   8  11        9.63       -8.82     57.35 o 
 -11   9  11       62.58       31.12     36.71 o 
 -10   9  11        4.06       15.49     32.81 o 
  -9   9  11      140.59      142.39     35.74 o 
  -8   9  11       39.29       51.19     29.21 o 
  -7   9  11        4.94       51.37     27.37 o 
  -6   9  11      609.52      617.30     42.50 o 
  -5   9  11     1163.00     1090.15     51.78 o 
  -4   9  11      162.54      213.04     27.43 o 
  -3   9  11       73.26       69.91     19.76 o 
  -2   9  11       14.76        1.07     21.26 o 
  -1   9  11      519.45      574.36     39.77 o 
   0   9  11      926.05      972.81     56.54 o 
   1   9  11      289.90      299.95     29.81 o 
   2   9  11      309.88      342.25     43.42 o 
   3   9  11       67.34      101.15     30.91 o 
   4   9  11      155.35      253.64     41.69 o 
   5   9  11      246.67      292.36     85.43 o 
   6   9  11      341.62      283.22     89.62 o 
   7   9  11        7.16       13.17     40.55 o 
   8   9  11      222.53      294.73     71.54 o 
   9   9  11        6.08      -53.24     53.24 o 
  10   9  11       11.16      109.37     71.28 o 
  -9  10  11       44.46       27.83     39.05 o 
  -8  10  11      224.25      251.98     51.31 o 
  -7  10  11       96.08       93.37     32.13 o 
  -6  10  11        1.21       -8.05     26.79 o 
  -5  10  11       11.09       42.50     31.57 o 
  -4  10  11        7.66       16.82     23.99 o 
  -3  10  11       14.78        6.29     26.51 o 
  -2  10  11       59.68       59.61     44.30 o 
  -1  10  11       47.59      118.09     44.37 o 
   0  10  11      102.29       61.48     33.62 o 
   1  10  11       59.20       72.22     22.25 o 
   2  10  11       26.31        5.10     33.08 o 
   3  10  11        4.74       40.77     35.44 o 
   4  10  11       88.82      137.40     37.35 o 
   5  10  11       18.01       51.64     34.67 o 
   6  10  11       22.27       80.34     40.82 o 
   7  10  11       22.69       19.08     44.58 o 
   8  10  11        0.82       37.94     45.95 o 
   9  10  11      208.20      206.68     63.28 o 
  -7  11  11        2.41      -73.02     73.02 o 
  -6  11  11       37.82       18.55     57.32 o 
  -5  11  11        0.77       20.78     52.70 o 
  -4  11  11        7.67      -19.74     62.72 o 
  -3  11  11      132.77       50.02     53.74 o 
  -2  11  11       15.38       -3.13     51.91 o 
  -1  11  11       16.93       14.18     61.02 o 
   0  11  11       47.41       59.30     36.91 o 
   1  11  11       89.66      111.14     45.27 o 
   2  11  11      319.58      267.40     67.80 o 
   3  11  11       59.77       73.89     53.51 o 
   4  11  11        1.52      -17.71     66.35 o 
   5  11  11       10.68       -3.22     31.73 o 
   6  11  11       64.96      195.85     48.22 o 
  -3  12  11       65.31       52.98     68.73 o 
  -2  12  11       36.07      -30.10     89.83 o 
  -1  12  11      134.84       63.85     43.41 o 
   0  12  11      104.46      183.40     51.15 o 
   1  12  11      221.16      290.36     80.86 o 
   2  12  11      389.85      604.05     72.95 o 
   3  12  11      247.41      291.67     85.52 o 
 -16   0  12      340.70      407.67     67.22 o 
 -15   0  12      577.99      642.70     78.17 o 
 -14   0  12      454.41      512.88     66.13 o 
 -13   0  12     1667.45     1601.25     99.59 o 
 -12   0  12     1173.79     1030.49     80.78 o 
 -11   0  12       55.21       15.27     31.42 o 
 -10   0  12      877.58      851.94     76.07 o 
  -9   0  12      474.84      544.08     51.68 o 
  -8   0  12     5149.69     5199.66    168.15 o 
  -7   0  12     2219.22     2127.64    128.89 o 
  -6   0  12     1272.56     1063.28     62.08 o 
  -5   0  12        9.58        2.77     18.43 o 
  -4   0  12      192.45      269.03     29.47 o 
  -3   0  12     4313.57     4380.14    106.68 o 
  -2   0  12     8645.76     8705.50    161.05 o 
  -1   0  12    38068.45    38307.16    507.88 o 
   0   0  12     8006.11     7789.49    210.88 o 
   1   0  12    11952.60    11063.21    269.73 o 
   2   0  12      113.45      132.30     30.27 o 
   3   0  12     1471.10     1396.00     82.15 o 
   4   0  12      343.90      251.13     40.16 o 
   5   0  12    15554.38    15130.66    364.81 o 
   6   0  12    12281.81    11217.53    308.28 o 
   7   0  12     1329.42     1444.07     96.97 o 
   8   0  12        6.94        0.41     28.36 o 
   9   0  12      346.92      318.78     58.15 o 
  10   0  12      394.59      454.34     67.80 o 
  11   0  12      201.09      164.45     49.91 o 
  12   0  12     1377.37     1375.37    120.27 o 
  13   0  12       75.07       76.32     49.15 o 
  14   0  12        2.67      -24.89     44.60 o 
  15   0  12       28.01       59.23     47.49 o 
 -16   1  12       23.90       68.08     32.62 o 
 -15   1  12       20.34       -9.86     31.81 o 
 -14   1  12       21.83       52.53     32.64 o 
 -13   1  12       60.47       50.50     25.46 o 
 -12   1  12       19.16        3.34     26.64 o 
 -11   1  12       91.21       66.02     24.09 o 
 -10   1  12       50.67       37.99     28.21 o 
  -9   1  12       61.53       72.36     19.68 o 
  -8   1  12      113.48       87.53     21.18 o 
  -7   1  12     2240.32     2321.19     63.91 o 
  -6   1  12     3081.37     2900.80     68.50 o 
  -5   1  12     8715.46     8729.27    144.74 o 
  -4   1  12     8721.20     8860.44    115.73 o 
  -3   1  12     1269.38     1331.31     34.47 o 
  -2   1  12     2995.41     2948.51     49.87 o 
  -1   1  12       23.94       26.61     15.96 o 
   0   1  12     7565.39     7602.98    147.02 o 
   1   1  12     8788.64     8629.76    132.02 o 
   2   1  12     2440.64     2344.87     50.62 o 
   3   1  12        3.65        6.47      8.92 o 
   4   1  12     3551.59     3501.17     73.46 o 
   5   1  12      109.19      163.62     25.35 o 
   6   1  12      126.01      143.98     31.61 o 
   7   1  12     6495.56     6559.45    303.65 o 
   8   1  12     3411.80     3576.22    136.08 o 
   9   1  12     1707.03     1773.85     85.22 o 
  10   1  12        0.66       32.85     24.93 o 
  11   1  12      337.85      341.70     44.77 o 
  12   1  12       21.72      -20.48     35.04 o 
  13   1  12      180.70      124.51     32.15 o 
  14   1  12      449.28      572.25     73.36 o 
  15   1  12      134.54      131.95     41.16 o 
 -15   2  12        0.72        7.84     42.70 o 
 -14   2  12       17.77       49.63     29.90 o 
 -13   2  12        0.84       -1.56     37.80 o 
 -12   2  12      122.87      149.92     30.76 o 
 -11   2  12     1915.29     1855.25     86.02 o 
 -10   2  12     1697.12     1741.11     65.10 o 
  -9   2  12     1389.46     1397.56     63.58 o 
  -8   2  12      193.02      234.95     25.36 o 
  -7   2  12        4.88       12.71     16.28 o 
  -6   2  12       43.00       52.69     17.42 o 
  -5   2  12     4346.52     4577.97     96.00 o 
  -4   2  12     4417.96     4186.70     72.09 o 
  -3   2  12       85.24      142.76     13.37 o 
  -2   2  12      313.95      359.10     19.10 o 
  -1   2  12      378.04      392.90     16.21 o 
   0   2  12     1550.42     1551.69     27.31 o 
   1   2  12      352.15      370.73     18.92 o 
   2   2  12    10585.50    10531.03    272.85 o 
   3   2  12     5234.23     5614.37     95.41 o 
   4   2  12     6025.39     6292.25    106.94 o 
   5   2  12       17.79       26.49     18.48 o 
   6   2  12      540.99      486.47     39.16 o 
   7   2  12       80.66       82.18     23.14 o 
   8   2  12       61.77       85.07     25.68 o 
   9   2  12     2271.42     2311.51     96.61 o 
  10   2  12       48.97       16.27     25.04 o 
  11   2  12       29.48       -8.33     26.62 o 
  12   2  12        8.50       65.86     32.47 o 
  13   2  12       96.41      121.28     34.82 o 
  14   2  12        5.18       25.09     30.96 o 
  15   2  12      130.16      141.34     40.09 o 
 -15   3  12       99.81      111.60     31.71 o 
 -14   3  12      150.44      159.82     30.23 o 
 -13   3  12       50.65      112.14     32.20 o 
 -12   3  12       68.53       86.93     27.58 o 
 -11   3  12       26.01       41.17     25.81 o 
 -10   3  12      143.33      151.36     26.39 o 
  -9   3  12      816.47      734.16     42.18 o 
  -8   3  12       22.74       57.17     20.24 o 
  -7   3  12     1688.38     1660.67     54.20 o 
  -6   3  12      101.06      126.90     19.72 o 
  -5   3  12       14.25        9.51     12.92 o 
  -4   3  12      659.49      725.44     33.73 o 
  -3   3  12    13939.33    13773.38    156.15 o 
  -2   3  12    12395.26    12718.66    143.03 o 
  -1   3  12     6415.49     6418.49     85.87 o 
   0   3  12     4347.33     4505.69     57.21 o 
   1   3  12     5272.02     5399.15     81.46 o 
   2   3  12      546.48      568.37     25.42 o 
   3   3  12     2504.42     2414.31     74.03 o 
   4   3  12     6427.80     6110.77    209.65 o 
   5   3  12     3533.16     3599.42    101.87 o 
   6   3  12     2972.44     2921.92    150.75 o 
   7   3  12      338.56      394.61     37.83 o 
   8   3  12        0.30       29.97     34.73 o 
   9   3  12      914.73      828.56    127.47 o 
  10   3  12       98.68      110.29     30.22 o 
  11   3  12     1154.10     1155.51     73.21 o 
  12   3  12      271.68      312.97     45.97 o 
  13   3  12      161.35      191.47     39.45 o 
  14   3  12       12.43       36.95     49.34 o 
  15   3  12        1.61        0.65     55.07 o 
 -15   4  12        3.30       62.28     42.37 o 
 -14   4  12        0.81      -20.72     25.26 o 
 -13   4  12       79.12       79.19     37.14 o 
 -12   4  12      289.92      322.23     36.91 o 
 -11   4  12      514.54      520.97     42.99 o 
 -10   4  12       59.71       25.83     23.54 o 
  -9   4  12      219.24      181.97     24.16 o 
  -8   4  12      104.92       86.22     19.63 o 
  -7   4  12      450.18      503.40     31.77 o 
  -6   4  12     1997.26     1985.76     56.16 o 
  -5   4  12     2133.15     1995.99     52.99 o 
  -4   4  12      611.82      622.66     28.17 o 
  -3   4  12      954.22      942.59     29.63 o 
  -2   4  12     1149.59     1165.43     30.67 o 
  -1   4  12       24.29       26.70      8.20 o 
   0   4  12      266.70      226.87     13.13 o 
   1   4  12     2038.39     2060.97     48.39 o 
   2   4  12     2885.49     2805.60     51.11 o 
   3   4  12     2976.16     3229.14     73.57 o 
   4   4  12     2247.65     2338.88    100.70 o 
   5   4  12     2414.87     2271.26    131.64 o 
   6   4  12     3032.47     3258.23     97.13 o 
   7   4  12     1093.38     1126.14     58.78 o 
   8   4  12       17.48       33.50     27.50 o 
   9   4  12      218.29      233.76     34.20 o 
  10   4  12      653.81      605.87     51.30 o 
  11   4  12      422.74      456.19     48.89 o 
  12   4  12      271.40      369.88     84.94 o 
  13   4  12       30.48      122.62     70.41 o 
  14   4  12       17.81       63.27     69.92 o 
 -14   5  12        0.27      -41.77     41.77 o 
 -13   5  12        2.52        4.38     26.35 o 
 -12   5  12        4.35      -33.27     33.27 o 
 -11   5  12      184.82      130.25     32.23 o 
 -10   5  12       44.40       18.53     22.17 o 
  -9   5  12        6.39       -4.16     19.88 o 
  -8   5  12      130.96       79.25     32.03 o 
  -7   5  12       51.51       66.17     16.05 o 
  -6   5  12       44.93       66.62     22.68 o 
  -5   5  12      736.40      711.88     31.34 o 
  -4   5  12        5.91       16.50     10.63 o 
  -3   5  12      125.55      116.20     17.44 o 
  -2   5  12      678.94      752.03     24.78 o 
  -1   5  12       50.18       44.12      8.34 o 
   0   5  12      276.31      337.00     15.29 o 
   1   5  12      351.19      365.02     17.91 o 
   2   5  12      451.30      465.86     21.74 o 
   3   5  12        0.53       11.32     22.97 o 
   4   5  12      260.39      253.34     23.00 o 
   5   5  12      717.90      839.97     46.81 o 
   6   5  12       22.62       53.92     35.85 o 
   7   5  12       15.86       16.10     41.13 o 
   8   5  12       15.81       30.65     19.13 o 
   9   5  12       48.83       90.64     32.43 o 
  10   5  12        0.82      -60.36     60.36 o 
  11   5  12        0.01       33.35     53.06 o 
  12   5  12        0.87       35.37     54.05 o 
  13   5  12       32.49      -62.36     62.36 o 
  14   5  12       66.21       -8.08     58.38 o 
 -13   6  12       72.07      -44.84     44.84 o 
 -12   6  12        1.18        5.74     34.65 o 
 -11   6  12      115.20      116.79     33.07 o 
 -10   6  12      224.45      217.60     38.86 o 
  -9   6  12      190.06      239.86     28.96 o 
  -8   6  12      758.18      782.21     41.80 o 
  -7   6  12       36.59       30.55     16.34 o 
  -6   6  12      214.84      177.82     21.33 o 
  -5   6  12       36.11       45.10     14.64 o 
  -4   6  12     1090.80     1090.62     34.59 o 
  -3   6  12     1073.25     1017.25     38.10 o 
  -2   6  12      133.88      177.29     23.36 o 
  -1   6  12        9.07       23.10     15.14 o 
   0   6  12      164.04      173.21     11.92 o 
   1   6  12       28.70       39.72      8.51 o 
   2   6  12     1879.34     1895.52     36.07 o 
   3   6  12     3667.41     3632.87     75.06 o 
   4   6  12     2637.31     2739.46     92.08 o 
   5   6  12       44.72       46.04     26.25 o 
   6   6  12       12.38      -22.49     35.42 o 
   7   6  12      210.67      164.98     50.76 o 
   8   6  12     1862.25     1760.04    141.44 o 
   9   6  12     1761.68     1832.62    144.36 o 
  10   6  12       25.31       38.17     49.05 o 
  11   6  12       23.11       -6.81     51.84 o 
  12   6  12       11.84      -60.77     63.81 o 
  13   6  12        8.60      -36.78     67.19 o 
 -13   7  12      120.61      148.46     44.06 o 
 -12   7  12        0.91      108.95     54.78 o 
 -11   7  12        0.61      -10.40     32.19 o 
 -10   7  12       59.55      157.75     39.08 o 
  -9   7  12      720.88      843.17     61.88 o 
  -8   7  12     2123.65     2194.80     91.80 o 
  -7   7  12      199.62      177.67     32.37 o 
  -6   7  12       10.89      -23.08     23.08 o 
  -5   7  12        0.48       74.54     29.79 o 
  -4   7  12      349.04      295.39     30.09 o 
  -3   7  12     2277.19     2259.51     98.92 o 
  -2   7  12     4272.29     4132.62    117.18 o 
  -1   7  12     2393.79     2537.96     91.56 o 
   0   7  12       79.88       91.90     19.98 o 
   1   7  12      620.65      570.85     46.21 o 
   2   7  12      432.48      365.57     24.14 o 
   3   7  12     2327.63     2232.83     57.20 o 
   4   7  12     3046.19     3086.31     70.73 o 
   5   7  12     1880.23     2031.29     94.19 o 
   6   7  12       16.87       13.01     35.33 o 
   7   7  12      180.83      224.63     61.79 o 
   8   7  12       16.24        8.64     45.34 o 
   9   7  12       41.46       96.02     54.54 o 
  10   7  12      299.32      441.12     88.22 o 
  11   7  12      376.32      284.11     76.39 o 
  12   7  12       13.02       61.73     59.72 o 
 -12   8  12       79.67       95.87     39.28 o 
 -11   8  12      169.14      245.73     65.90 o 
 -10   8  12      805.17     1014.11     72.71 o 
  -9   8  12      131.13      205.10     39.49 o 
  -8   8  12        1.58       39.71     34.29 o 
  -7   8  12      133.68      123.80     45.41 o 
  -6   8  12      141.83       66.38     24.65 o 
  -5   8  12       67.80       35.87     20.39 o 
  -4   8  12      813.98      843.00     43.49 o 
  -3   8  12     2684.88     2669.56     73.92 o 
  -2   8  12       77.31       26.60     21.47 o 
  -1   8  12        4.71       18.52     23.58 o 
   0   8  12      285.00      336.88     27.86 o 
   1   8  12        4.51       13.55     19.45 o 
   2   8  12      906.42      870.74     35.00 o 
   3   8  12     1161.20     1253.54     43.41 o 
   4   8  12      793.69      797.25     35.81 o 
   5   8  12       97.26       89.37     17.92 o 
   6   8  12      833.52      801.53     66.34 o 
   7   8  12      221.65      311.94     71.28 o 
   8   8  12      495.46      456.58     79.25 o 
   9   8  12       34.54      -46.13     53.48 o 
  10   8  12      126.27      168.24     68.51 o 
  11   8  12       15.19       61.91     63.40 o 
 -10   9  12        4.26       26.98     32.63 o 
  -9   9  12      293.70      321.38     44.06 o 
  -8   9  12       72.08       96.19     31.21 o 
  -7   9  12       45.50       25.02     28.75 o 
  -6   9  12      471.77      471.95     37.96 o 
  -5   9  12      716.59      758.90     44.99 o 
  -4   9  12      291.29      319.71     30.59 o 
  -3   9  12       58.74       59.09     30.46 o 
  -2   9  12      193.79      245.80     41.95 o 
  -1   9  12       18.44       44.53     21.89 o 
   0   9  12      139.11      131.54     22.42 o 
   1   9  12       33.38       60.55     21.07 o 
   2   9  12       58.45       64.49     35.36 o 
   3   9  12       93.18       62.53     30.32 o 
   4   9  12      364.24      391.10     49.31 o 
   5   9  12        4.77       29.94     33.38 o 
   6   9  12      447.08      352.26     51.79 o 
   7   9  12      124.01      193.20     66.22 o 
   8   9  12      393.53      488.27     88.35 o 
   9   9  12       41.58       97.37     60.57 o 
  10   9  12       46.14      -34.13     57.89 o 
  -9  10  12      172.39      181.80    109.06 o 
  -8  10  12       33.97      113.39     57.63 o 
  -7  10  12      112.55      158.17     33.51 o 
  -6  10  12      234.86      229.46     37.66 o 
  -5  10  12      107.18       87.00     29.59 o 
  -4  10  12        6.50       59.64     26.20 o 
  -3  10  12      142.78      109.28     51.64 o 
  -2  10  12      473.34      419.63     76.17 o 
  -1  10  12     1229.27     1155.72     59.58 o 
   0  10  12     1339.54     1318.03     53.16 o 
   1  10  12      411.07      503.73     39.50 o 
   2  10  12       82.62       72.47     23.77 o 
   3  10  12        2.71      -32.38     32.38 o 
   4  10  12       37.33        3.14     63.27 o 
   5  10  12      275.54      304.15     48.22 o 
   6  10  12      652.20      678.05     67.08 o 
   7  10  12      505.22      484.74     85.80 o 
   8  10  12      170.24      241.65     69.95 o 
  -6  11  12      660.67      661.52    104.46 o 
  -5  11  12      359.19      272.48     78.29 o 
  -4  11  12       18.10       41.79     55.94 o 
  -3  11  12       94.33      122.58     54.71 o 
  -2  11  12       25.91      -20.46     50.90 o 
  -1  11  12       81.55       54.71     39.69 o 
   0  11  12      189.66      173.48     43.03 o 
   1  11  12      261.09      321.49     54.78 o 
   2  11  12      186.97      182.34     66.96 o 
   3  11  12       48.70       17.20     50.05 o 
   4  11  12       22.02       59.02     32.80 o 
   5  11  12        2.72       90.40     50.76 o 
   6  11  12       14.30       -1.31     43.80 o 
  -2  12  12      128.00      299.99     60.15 o 
  -1  12  12        3.84      -30.74     59.85 o 
   0  12  12       14.92       88.25     44.05 o 
   1  12  12       61.01      137.43     49.36 o 
   2  12  12        0.96      143.77     52.91 o 
 -15   1  13      141.52      145.50     35.60 o 
 -14   1  13      236.05      248.77     36.96 o 
 -13   1  13      219.58      251.13     54.26 o 
 -12   1  13     1566.06     1451.28     66.79 o 
 -11   1  13      810.77      834.02     50.12 o 
 -10   1  13       93.69       71.24     25.17 o 
  -9   1  13      554.73      587.31     38.39 o 
  -8   1  13     1582.48     1669.05     58.05 o 
  -7   1  13     1765.44     1699.98     55.42 o 
  -6   1  13     4917.43     4883.55     93.32 o 
  -5   1  13       57.87       40.72     13.07 o 
  -4   1  13     1232.11     1300.12     37.81 o 
  -3   1  13     2290.31     2501.98     49.42 o 
  -2   1  13     1835.53     1789.63     52.19 o 
  -1   1  13     4725.83     4156.94    138.88 o 
   0   1  13      362.37      439.75     71.76 o 
   1   1  13     5121.51     4606.52    124.29 o 
   2   1  13     4757.08     4810.76    129.26 o 
   3   1  13      860.76      953.01     33.81 o 
   4   1  13     3980.38     4129.41     82.33 o 
   5   1  13     1604.17     1543.99     67.11 o 
   6   1  13      345.88      306.63     34.28 o 
   7   1  13     1135.39     1139.07     64.10 o 
   8   1  13        3.22       16.70     49.31 o 
   9   1  13     1071.02     1044.25     68.00 o 
  10   1  13       27.16       49.19     27.45 o 
  11   1  13       50.20       93.72     34.25 o 
  12   1  13      204.15      267.02     43.51 o 
  13   1  13      172.56      197.61     42.15 o 
  14   1  13       38.52       44.18     34.00 o 
  15   1  13        1.48       24.83     38.64 o 
 -15   2  13       40.52       62.49     32.66 o 
 -14   2  13       41.71       24.71     28.23 o 
 -13   2  13       56.02      -16.29     28.40 o 
 -12   2  13      329.31      279.47     34.13 o 
 -11   2  13      962.03      891.85     50.50 o 
 -10   2  13      954.26      929.96     50.07 o 
  -9   2  13     1362.74     1320.04     55.09 o 
  -8   2  13     3314.74     3155.54     80.80 o 
  -7   2  13      203.70      193.85     23.14 o 
  -6   2  13       35.00       38.08     14.59 o 
  -5   2  13      870.05      958.06     43.18 o 
  -4   2  13      138.81      146.31     15.01 o 
  -3   2  13     1949.46     1923.76     44.07 o 
  -2   2  13     9693.55     9768.88    396.42 o 
  -1   2  13    25459.12    26168.21    229.87 o 
   0   2  13      168.93      180.27     10.83 o 
   1   2  13     1585.85     1678.05     39.92 o 
   2   2  13     1599.68     1647.93     52.75 o 
   3   2  13     3943.94     4170.34    192.88 o 
   4   2  13     7760.07     7588.33    123.34 o 
   5   2  13     7759.15     7713.13    338.74 o 
   6   2  13      512.68      382.70     78.58 o 
   7   2  13      420.93      471.74     43.03 o 
   8   2  13      401.21      417.79     42.58 o 
   9   2  13      877.23      927.70     63.03 o 
  10   2  13      240.43      316.80     41.88 o 
  11   2  13      451.44      480.56     51.88 o 
  12   2  13      161.13      240.54     44.93 o 
  13   2  13        0.16        1.57     44.37 o 
  14   2  13      101.65      135.69     55.65 o 
  15   2  13       34.21       63.86     38.85 o 
 -15   3  13       29.36       45.93     37.34 o 
 -14   3  13      110.41      170.31     30.43 o 
 -13   3  13      272.43      281.79     36.88 o 
 -12   3  13       43.47       96.72     26.90 o 
 -11   3  13       42.74       27.35     23.24 o 
 -10   3  13      764.38      720.19     43.32 o 
  -9   3  13      414.57      418.16     33.49 o 
  -8   3  13      383.25      337.58     29.49 o 
  -7   3  13     1158.95     1190.59     47.46 o 
  -6   3  13      822.13      862.27     38.26 o 
  -5   3  13        1.61       12.60     13.92 o 
  -4   3  13       12.08        4.20     15.41 o 
  -3   3  13       15.06       24.79     18.57 o 
  -2   3  13     9117.09     9019.48    113.37 o 
  -1   3  13     5917.98     5838.81     82.27 o 
   0   3  13     2122.64     1907.69     36.09 o 
   1   3  13       39.44       33.16     10.47 o 
   2   3  13       46.46       70.49     11.54 o 
   3   3  13       13.74       26.81     26.22 o 
   4   3  13      200.01      316.91     49.09 o 
   5   3  13     2618.27     2595.45     87.29 o 
   6   3  13     5635.33     5681.38    141.21 o 
   7   3  13     1049.30     1031.23     58.82 o 
   8   3  13      701.55      660.49     50.44 o 
   9   3  13      307.51      257.51     35.74 o 
  10   3  13      122.53      153.73     35.49 o 
  11   3  13      494.00      455.58     51.89 o 
  12   3  13      785.99      824.89     69.13 o 
  13   3  13      134.75      179.07     39.50 o 
  14   3  13       31.73       10.23     53.89 o 
  15   3  13        0.96      -26.23     66.37 o 
 -14   4  13        1.12      -26.04     26.04 o 
 -13   4  13       57.02       81.42     35.85 o 
 -12   4  13      151.49      236.19     34.58 o 
 -11   4  13      185.88      217.14     32.15 o 
 -10   4  13       33.48       97.34     27.09 o 
  -9   4  13       28.39       32.81     29.45 o 
  -8   4  13       40.19       58.12     18.79 o 
  -7   4  13      412.13      427.77     29.71 o 
  -6   4  13      792.94      914.05     39.05 o 
  -5   4  13     2681.13     2606.13     62.44 o 
  -4   4  13     2212.01     2118.69     52.75 o 
  -3   4  13      136.49      182.79     14.92 o 
  -2   4  13     5026.69     5089.58     71.88 o 
  -1   4  13     1215.56     1275.41     32.32 o 
   0   4  13     4468.21     4221.05     57.51 o 
   1   4  13     5290.25     4883.37     81.12 o 
   2   4  13     3594.36     3414.32     67.17 o 
   3   4  13      481.32      494.81     38.95 o 
   4   4  13     1098.93     1042.46     83.58 o 
   5   4  13      504.05      461.09     61.59 o 
   6   4  13      853.77      876.35     58.53 o 
   7   4  13     4733.27     4711.84    257.13 o 
   8   4  13     1663.37     1685.49     76.99 o 
   9   4  13       89.87       95.54     27.27 o 
  10   4  13        6.83       22.30     30.80 o 
  11   4  13      199.61      225.20     37.85 o 
  12   4  13        0.36      -53.45     53.45 o 
  13   4  13       97.53       39.38     53.95 o 
  14   4  13      101.61      190.64     69.43 o 
 -14   5  13        1.95       88.21     39.99 o 
 -13   5  13        8.10      -22.31     35.27 o 
 -12   5  13      152.20      144.10     30.26 o 
 -11   5  13      880.33      933.59     54.15 o 
 -10   5  13     1519.11     1542.71     64.56 o 
  -9   5  13      495.18      541.24     41.80 o 
  -8   5  13       20.97        2.54     26.53 o 
  -7   5  13       27.42       11.70     16.39 o 
  -6   5  13      728.22      689.59     34.35 o 
  -5   5  13     3252.11     3080.84     67.10 o 
  -4   5  13     7403.02     7275.25    141.56 o 
  -3   5  13     3596.37     3533.29     82.35 o 
  -2   5  13      121.77      101.33     15.29 o 
  -1   5  13      825.91      776.76     27.37 o 
   0   5  13      131.49      105.27     10.12 o 
   1   5  13     1139.88     1038.21     30.39 o 
   2   5  13     7097.36     6768.62    103.86 o 
   3   5  13     5770.51     5670.17     95.71 o 
   4   5  13     2864.20     2798.81    124.35 o 
   5   5  13      247.49      258.03     51.85 o 
   6   5  13      189.42      185.66     50.55 o 
   7   5  13      117.83       81.45     38.38 o 
   8   5  13      174.87      178.50     28.11 o 
   9   5  13     1709.65     1754.26    139.57 o 
  10   5  13      973.78      981.06    115.13 o 
  11   5  13      220.82      209.98     73.85 o 
  12   5  13      124.66      -70.81     70.81 o 
  13   5  13        9.31      -70.17     70.17 o 
  14   5  13      148.94      158.08     74.87 o 
 -13   6  13       85.34       71.79     51.10 o 
 -12   6  13      201.48      242.55     43.33 o 
 -11   6  13      139.13      140.01     37.83 o 
 -10   6  13       80.72       20.51     44.26 o 
  -9   6  13        2.55      -30.57     30.57 o 
  -8   6  13        6.73       10.50     17.99 o 
  -7   6  13      191.42      168.33     23.43 o 
  -6   6  13     1236.98     1188.97     41.82 o 
  -5   6  13     1892.10     1864.90     56.95 o 
  -4   6  13      340.08      363.94     26.01 o 
  -3   6  13       51.53       42.28     13.65 o 
  -2   6  13       43.64       55.38     15.18 o 
  -1   6  13       10.28        7.23      7.40 o 
   0   6  13      635.62      589.55     21.59 o 
   1   6  13     4711.72     4478.56     59.52 o 
   2   6  13     1618.35     1612.68     38.40 o 
   3   6  13       91.52       96.70     26.99 o 
   4   6  13      266.23      253.71     35.06 o 
   5   6  13       59.58       79.39     35.32 o 
   6   6  13      181.43      185.94     53.39 o 
   7   6  13     1687.49     1653.63    129.84 o 
   8   6  13     1154.70     1225.52    113.23 o 
   9   6  13      280.88      356.00     75.24 o 
  10   6  13       65.33       94.82     53.26 o 
  11   6  13      222.79      247.83     70.77 o 
  12   6  13       11.76       33.42     51.86 o 
  13   6  13       70.90      121.28     76.09 o 
 -12   7  13       60.23       61.79     45.48 o 
 -11   7  13      118.08       82.07     45.41 o 
 -10   7  13      146.59      236.76     46.31 o 
  -9   7  13       36.06       40.47     36.98 o 
  -8   7  13      135.26      119.73     35.24 o 
  -7   7  13      518.03      577.92     48.86 o 
  -6   7  13       21.21       13.21     50.87 o 
  -5   7  13      207.98      149.41     26.51 o 
  -4   7  13       29.23       52.21     19.36 o 
  -3   7  13        4.09       -7.51     19.07 o 
  -2   7  13      243.48      230.84     27.64 o 
  -1   7  13     3494.37     3273.69    113.49 o 
   0   7  13     1270.53     1220.57     53.39 o 
   1   7  13        1.06       14.21     25.21 o 
   2   7  13        3.14       -5.26     13.38 o 
   3   7  13       55.08       71.52     16.53 o 
   4   7  13        4.61        4.88     15.99 o 
   5   7  13      391.72      400.94     47.03 o 
   6   7  13      354.36      353.25     70.34 o 
   7   7  13      217.41      125.04     48.66 o 
   8   7  13       10.66      -10.06     48.40 o 
   9   7  13       28.75       41.45     46.29 o 
  10   7  13        1.98      -32.55     51.76 o 
  11   7  13      139.22       79.21     58.61 o 
  12   7  13        1.20       -4.84     60.13 o 
 -11   8  13      217.77      225.67     46.72 o 
 -10   8  13      223.31      341.22     66.37 o 
  -9   8  13      622.57      652.79     57.37 o 
  -8   8  13      100.83      145.87     37.16 o 
  -7   8  13        3.39        6.15     26.78 o 
  -6   8  13       16.54        6.08     20.78 o 
  -5   8  13       79.38       98.29     23.11 o 
  -4   8  13      997.17     1019.12     68.52 o 
  -3   8  13     2156.61     2105.21     75.47 o 
  -2   8  13     1981.80     1865.81    120.15 o 
  -1   8  13      446.83      498.26     62.88 o 
   0   8  13     1757.83     1755.87     56.30 o 
   1   8  13     1029.26     1000.26     50.78 o 
   2   8  13      571.93      536.21     29.34 o 
   3   8  13      691.30      699.33     34.07 o 
   4   8  13      676.62      661.96     34.82 o 
   5   8  13      844.66      812.21     39.88 o 
   6   8  13      151.08      239.47     43.92 o 
   7   8  13      209.15      269.30     68.32 o 
   8   8  13       63.33       83.28     49.50 o 
   9   8  13       23.87      132.86     66.29 o 
  10   8  13      133.52      213.72     70.83 o 
  11   8  13      371.90      416.27     93.34 o 
 -10   9  13      328.01      336.87     46.16 o 
  -9   9  13      291.20      280.25     45.82 o 
  -8   9  13       64.48       32.67     36.01 o 
  -7   9  13      142.29      159.75     32.56 o 
  -6   9  13       84.94       72.23     25.24 o 
  -5   9  13      867.12      859.49     48.42 o 
  -4   9  13      557.77      573.40     39.34 o 
  -3   9  13     1247.81     1202.84     56.89 o 
  -2   9  13     1866.16     1776.28     71.06 o 
  -1   9  13      179.84      137.80     21.54 o 
   0   9  13      471.44      492.70     39.44 o 
   1   9  13      498.45      541.86     40.28 o 
   2   9  13      596.43      638.31     44.62 o 
   3   9  13      324.98      335.45     45.04 o 
   4   9  13      749.28      717.24     82.98 o 
   5   9  13      104.07      141.19     41.36 o 
   6   9  13      258.88      249.63     47.27 o 
   7   9  13      244.21      244.52     61.73 o 
   8   9  13      315.74      372.77     78.61 o 
   9   9  13      196.96      224.97     77.95 o 
  10   9  13       35.92      213.22     80.60 o 
  -8  10  13       63.53       72.29     38.37 o 
  -7  10  13       10.42       43.59     34.87 o 
  -6  10  13       40.32       56.91     35.62 o 
  -5  10  13        9.40       13.85     27.76 o 
  -4  10  13      115.98      151.68     90.26 o 
  -3  10  13       35.25       41.15     32.64 o 
  -2  10  13        0.48       -4.84     27.75 o 
  -1  10  13       27.44       69.28     27.84 o 
   0  10  13        0.22       22.43     22.77 o 
   1  10  13        3.31       40.40     21.65 o 
   2  10  13        3.58       16.79     26.98 o 
   3  10  13       24.68       25.79     29.85 o 
   4  10  13       63.72       45.94     50.75 o 
   5  10  13        6.51       16.96     68.46 o 
   6  10  13       27.72       81.07     37.61 o 
   7  10  13      148.47      131.37     64.19 o 
   8  10  13       17.73       -6.48     50.33 o 
  -6  11  13      138.45       91.14     59.78 o 
  -5  11  13      114.25       55.79     61.97 o 
  -4  11  13       11.26      -64.82     64.82 o 
  -3  11  13       95.70       83.27     52.94 o 
  -2  11  13       50.63       15.01     36.85 o 
  -1  11  13      330.45      390.50     56.38 o 
   0  11  13      349.10      348.36     52.62 o 
   1  11  13      125.12      174.39     73.02 o 
   2  11  13        2.60      -29.76     50.08 o 
   3  11  13        2.64       29.90     52.12 o 
   4  11  13        3.31      -33.10     33.10 o 
   5  11  13       37.08       42.06     35.90 o 
   6  11  13       11.54      105.78     68.86 o 
 -15   0  14       99.75       97.40     46.57 o 
 -14   0  14       23.01       48.91     41.33 o 
 -13   0  14      259.41      232.60     49.02 o 
 -12   0  14     2034.58     1988.51    110.00 o 
 -11   0  14      160.96      188.44     43.36 o 
 -10   0  14      852.63      951.50     77.20 o 
  -9   0  14     2456.49     2299.45    102.33 o 
  -8   0  14     1379.92     1342.61     75.26 o 
  -7   0  14      267.62      244.53     34.05 o 
  -6   0  14      305.84      334.15     37.52 o 
  -5   0  14     5198.57     5036.92    132.28 o 
  -4   0  14    13981.97    14099.87    246.82 o 
  -3   0  14     4331.95     4058.14    107.65 o 
  -2   0  14     3721.98     3405.00    233.87 o 
  -1   0  14     2582.09     2616.88     83.00 o 
   0   0  14     4718.49     4966.84    168.76 o 
   1   0  14      108.07      111.87     29.46 o 
   2   0  14    22928.59    22776.71    259.88 o 
   3   0  14     6333.41     6458.67    205.19 o 
   4   0  14      482.86      410.16     52.24 o 
   5   0  14        1.98       38.96     30.29 o 
   6   0  14     2011.36     1969.21    115.92 o 
   7   0  14        6.26       14.64     30.68 o 
   8   0  14     5296.29     5164.32    208.01 o 
   9   0  14     5203.76     4989.00    211.39 o 
  10   0  14     3967.82     3708.38    187.08 o 
  11   0  14     1030.75      904.78     98.78 o 
  12   0  14      274.66      353.62     73.76 o 
  13   0  14        3.50      -37.97     41.14 o 
  14   0  14       62.22       19.31     44.23 o 
  15   0  14       99.74      174.63     71.31 o 
 -15   1  14      139.98       55.20     37.70 o 
 -14   1  14       51.94        4.00     26.28 o 
 -13   1  14      446.63      397.38     39.99 o 
 -12   1  14      306.40      343.93     37.52 o 
 -11   1  14       90.78      109.80     27.78 o 
 -10   1  14     1843.71     1977.21     78.79 o 
  -9   1  14     2314.31     2266.38     72.32 o 
  -8   1  14     2476.21     2465.89     86.48 o 
  -7   1  14       62.58       91.93     19.42 o 
  -6   1  14      965.59      995.67     41.44 o 
  -5   1  14      591.64      565.73     25.76 o 
  -4   1  14      678.20      692.40     28.13 o 
  -3   1  14     7128.92     7314.09    130.33 o 
  -2   1  14     9375.47     8619.06    136.96 o 
  -1   1  14     5314.46     4841.95     82.62 o 
   0   1  14      645.49      626.86     40.93 o 
   1   1  14      654.09      556.75     31.86 o 
   2   1  14     1458.42     1569.24     39.40 o 
   3   1  14      344.09      332.92     20.92 o 
   4   1  14     4254.14     4171.24     84.20 o 
   5   1  14     3412.10     3300.98    102.93 o 
   6   1  14      250.08      268.21     32.63 o 
   7   1  14       17.29       25.36     22.93 o 
   8   1  14      438.19      421.68     57.95 o 
   9   1  14      213.60      168.67     34.92 o 
  10   1  14     1851.54     1904.02     92.75 o 
  11   1  14      735.77      753.07     61.98 o 
  12   1  14       28.90      102.54     36.33 o 
  13   1  14        2.25      -32.28     32.28 o 
  14   1  14      208.08      132.92     63.63 o 
  15   1  14       73.01       94.37     37.88 o 
 -15   2  14       83.13      127.41     36.10 o 
 -14   2  14        9.16        6.51     26.14 o 
 -13   2  14       17.37      -21.63     34.15 o 
 -12   2  14      370.35      362.32     36.31 o 
 -11   2  14      110.94       78.38     25.71 o 
 -10   2  14      128.26       84.59     25.64 o 
  -9   2  14      195.61      209.44     28.81 o 
  -8   2  14      310.91      296.21     31.63 o 
  -7   2  14     1342.45     1291.18     49.72 o 
  -6   2  14      605.29      590.42     32.61 o 
  -5   2  14       27.67        0.35     16.83 o 
  -4   2  14       79.11      119.82     14.96 o 
  -3   2  14      914.22      792.09     37.12 o 
  -2   2  14     1417.26     1386.13     95.23 o 
  -1   2  14     4082.10     4096.42     60.27 o 
   0   2  14     2615.50     2418.61     57.80 o 
   1   2  14      453.10      445.48     29.34 o 
   2   2  14     1358.53     1249.86     66.20 o 
   3   2  14      495.47      427.06     28.81 o 
   4   2  14      113.05      107.54     16.15 o 
   5   2  14     2010.45     1954.32     78.45 o 
   6   2  14     3552.38     3648.05    111.89 o 
   7   2  14     1902.74     1816.35     81.95 o 
   8   2  14        2.13      -19.10     22.57 o 
   9   2  14       28.79       16.71     43.12 o 
  10   2  14      192.30      229.46     38.46 o 
  11   2  14       30.03       13.10     58.59 o 
  12   2  14      317.44      296.73     45.85 o 
  13   2  14       92.62      118.14     41.04 o 
  14   2  14       12.29      -34.21     34.21 o 
  15   2  14        6.88       51.55     38.23 o 
 -15   3  14      104.26      108.79     38.23 o 
 -14   3  14       66.58       23.02     32.98 o 
 -13   3  14      191.02      173.53     34.45 o 
 -12   3  14      353.50      486.97     48.03 o 
 -11   3  14     1294.48     1373.42     62.22 o 
 -10   3  14      147.87      169.63     28.74 o 
  -9   3  14      391.02      376.18     34.26 o 
  -8   3  14      963.78      946.60     45.08 o 
  -7   3  14      849.85      903.72     41.91 o 
  -6   3  14     1490.85     1469.26     50.62 o 
  -5   3  14     2809.69     2677.83     64.70 o 
  -4   3  14       19.11       30.61     13.42 o 
  -3   3  14      888.27      901.43     38.79 o 
  -2   3  14       49.77       41.72     11.76 o 
  -1   3  14      451.14      446.56     24.20 o 
   0   3  14    18209.12    18371.21    171.10 o 
   1   3  14     8125.18     8277.78    112.40 o 
   2   3  14     1934.40     1836.52     46.96 o 
   3   3  14     1160.03     1223.89     88.89 o 
   4   3  14      429.62      410.70     55.73 o 
   5   3  14      978.95      921.07     53.96 o 
   6   3  14     1847.27     1776.48    124.43 o 
   7   3  14     4586.34     4527.86    131.18 o 
   8   3  14     5468.93     5543.79    151.67 o 
   9   3  14      999.95     1094.02     86.65 o 
  10   3  14       53.56       48.10     27.02 o 
  11   3  14      257.02      250.62     43.85 o 
  12   3  14       31.03      -11.40     28.04 o 
  13   3  14      160.49      207.35     42.74 o 
  14   3  14       96.58      125.81     70.54 o 
 -14   4  14      255.66      171.72     29.99 o 
 -13   4  14       18.69        1.82     31.42 o 
 -12   4  14        1.65       -1.04     29.73 o 
 -11   4  14        1.18      -14.49     30.41 o 
 -10   4  14       45.85       72.88     25.04 o 
  -9   4  14     1529.78     1572.29     60.55 o 
  -8   4  14     2925.80     2960.25     79.54 o 
  -7   4  14     1040.22      923.35     42.08 o 
  -6   4  14      169.49      152.98     20.22 o 
  -5   4  14      831.43      881.23     37.52 o 
  -4   4  14      173.90      178.02     17.72 o 
  -3   4  14      404.24      411.28     21.01 o 
  -2   4  14     2828.65     2810.15     51.94 o 
  -1   4  14      377.32      392.01     20.47 o 
   0   4  14      228.95      239.82     14.58 o 
   1   4  14     1873.94     1750.38     40.63 o 
   2   4  14      233.32      179.34     17.40 o 
   3   4  14        5.71       17.94     18.60 o 
   4   4  14      696.58      670.47     72.86 o 
   5   4  14      111.42      135.73     45.32 o 
   6   4  14      543.13      642.27     76.42 o 
   7   4  14      295.42      308.19     35.29 o 
   8   4  14      484.39      521.99     45.48 o 
   9   4  14      762.37      780.88     58.70 o 
  10   4  14        6.11      -12.70     25.80 o 
  11   4  14       91.08       60.13     30.48 o 
  12   4  14        3.58      -69.80     69.80 o 
  13   4  14        2.04      -54.59     54.59 o 
  14   4  14       14.38       24.36     56.25 o 
 -14   5  14       55.35      271.11     60.20 o 
 -13   5  14        9.57       15.72     38.31 o 
 -12   5  14        0.01       60.94     36.83 o 
 -11   5  14       94.17      201.08     32.30 o 
 -10   5  14      137.87      196.47     40.49 o 
  -9   5  14      716.49      686.98     41.22 o 
  -8   5  14       37.64       44.94     19.72 o 
  -7   5  14       88.56       30.08     18.50 o 
  -6   5  14       51.68       51.46     17.12 o 
  -5   5  14        2.32       11.56     13.47 o 
  -4   5  14       36.09       60.53     16.04 o 
  -3   5  14      302.64      284.91     22.21 o 
  -2   5  14      165.24      140.27     13.65 o 
  -1   5  14     1140.57     1186.24     35.13 o 
   0   5  14      728.33      704.48     21.58 o 
   1   5  14      274.71      276.13     17.26 o 
   2   5  14        0.00       21.41     13.76 o 
   3   5  14      288.84      289.37     22.69 o 
   4   5  14       75.39       49.49     26.12 o 
   5   5  14       30.00       95.52     43.89 o 
   6   5  14      359.44      360.18     65.84 o 
   7   5  14        4.53       20.79     42.13 o 
   8   5  14        1.98       50.70     47.62 o 
   9   5  14       42.35       31.16     47.77 o 
  10   5  14       23.31      -24.75     49.88 o 
  11   5  14       46.91       29.45     53.56 o 
  12   5  14        3.15      -17.98     53.74 o 
  13   5  14        3.22      -14.45     60.42 o 
 -13   6  14      192.81      159.75     44.87 o 
 -12   6  14      419.17      386.74     52.51 o 
 -11   6  14       19.25      -20.14     33.99 o 
 -10   6  14      105.90       66.65     34.15 o 
  -9   6  14      109.95       88.10     32.21 o 
  -8   6  14      107.76      106.73     40.69 o 
  -7   6  14     1188.32     1165.54     45.54 o 
  -6   6  14     2880.82     2887.76     68.00 o 
  -5   6  14      869.11      887.27     63.49 o 
  -4   6  14       77.45       68.61     17.19 o 
  -3   6  14      735.62      669.18     32.30 o 
  -2   6  14       76.91       67.32     16.15 o 
  -1   6  14     2551.38     2548.36     51.76 o 
   0   6  14     1460.00     1450.56     32.80 o 
   1   6  14      210.16      201.81     16.57 o 
   2   6  14      518.17      528.93     23.54 o 
   3   6  14      114.45      103.93     17.03 o 
   4   6  14      105.87       80.67     16.95 o 
   5   6  14      618.87      465.55     70.69 o 
   6   6  14     1157.25     1015.66    104.37 o 
   7   6  14      338.34      298.20     64.04 o 
   8   6  14       14.47        7.20     42.46 o 
   9   6  14       71.88      120.05     50.71 o 
  10   6  14      214.60      276.06     73.13 o 
  11   6  14      286.13      300.60     73.70 o 
  12   6  14       12.93      -11.57     56.07 o 
  13   6  14        2.26       60.83     67.53 o 
 -12   7  14      436.23      554.58     59.35 o 
 -11   7  14      397.02      456.43     80.45 o 
 -10   7  14      510.74      483.80     94.03 o 
  -9   7  14       98.14      115.81     43.32 o 
  -8   7  14        2.11       20.93     29.28 o 
  -7   7  14      480.77      511.94     57.26 o 
  -6   7  14      738.24      801.42     61.68 o 
  -5   7  14      637.21      674.76     45.23 o 
  -4   7  14      298.29      324.35     33.57 o 
  -3   7  14       11.73       28.98     20.92 o 
  -2   7  14      779.95      657.55     44.94 o 
  -1   7  14     2394.52     2338.21     90.65 o 
   0   7  14     1766.23     1710.20     54.25 o 
   1   7  14     5243.76     5098.58    137.72 o 
   2   7  14     2621.50     2657.25    122.98 o 
   3   7  14      839.75      862.88     38.00 o 
   4   7  14       61.03       62.42     19.98 o 
   5   7  14      398.94      380.26     48.28 o 
   6   7  14      389.72      405.23     71.02 o 
   7   7  14     1215.75     1241.22    120.08 o 
   8   7  14     1381.50     1299.93    126.48 o 
   9   7  14      129.19      104.16     57.11 o 
  10   7  14        0.48       10.92     49.25 o 
  11   7  14      167.07      120.58     64.28 o 
  12   7  14       20.21       10.11     60.56 o 
 -11   8  14        0.11       33.56     37.91 o 
 -10   8  14      120.97       72.61     38.72 o 
  -9   8  14        3.35      -37.62     39.18 o 
  -8   8  14      355.85      383.38     46.06 o 
  -7   8  14      429.46      346.23     51.91 o 
  -6   8  14      469.00      523.42     39.80 o 
  -5   8  14        2.81       26.71     31.47 o 
  -4   8  14      175.71      209.62     30.48 o 
  -3   8  14      220.66      263.35     31.83 o 
  -2   8  14       68.05       27.43     25.05 o 
  -1   8  14     2054.29     1999.67     87.74 o 
   0   8  14     1930.80     1973.10     60.72 o 
   1   8  14       81.07       96.87     27.24 o 
   2   8  14       31.85       35.64     21.09 o 
   3   8  14        5.36       33.77     16.47 o 
   4   8  14       37.94       24.29     16.51 o 
   5   8  14      842.80      835.88     40.40 o 
   6   8  14     1136.01     1153.79    111.53 o 
   7   8  14        4.32       54.07     47.88 o 
   8   8  14       22.04       54.06     54.79 o 
   9   8  14       90.74      261.29     77.78 o 
  10   8  14        2.37      188.52     69.09 o 
  11   8  14       41.80       43.81     56.29 o 
 -10   9  14       78.06      123.39     39.76 o 
  -9   9  14       26.26       25.56     53.00 o 
  -8   9  14      404.55      427.28     48.94 o 
  -7   9  14        0.36       11.39     39.43 o 
  -6   9  14      469.70      475.87     39.87 o 
  -5   9  14      112.89      126.53     27.66 o 
  -4   9  14       97.08      119.87     24.27 o 
  -3   9  14      499.46      531.18     38.12 o 
  -2   9  14      153.10      184.87     30.21 o 
  -1   9  14      189.63      216.89     30.47 o 
   0   9  14       74.34       47.17     20.68 o 
   1   9  14      572.16      586.72     42.32 o 
   2   9  14       12.10       17.09     22.26 o 
   3   9  14      235.15      175.00     36.85 o 
   4   9  14      150.98      173.30     57.73 o 
   5   9  14      138.84       89.01     35.99 o 
   6   9  14      228.72      269.01     48.17 o 
   7   9  14      310.74      268.33     69.70 o 
   8   9  14       78.86      114.38     62.52 o 
   9   9  14       33.35      -21.64     50.37 o 
  -8  10  14       47.64       74.99     40.30 o 
  -7  10  14      298.20      319.77     53.40 o 
  -6  10  14      195.21      159.71     45.24 o 
  -5  10  14      443.34      405.65     44.30 o 
  -4  10  14      317.38      372.03     40.23 o 
  -3  10  14      340.27      385.28     96.60 o 
  -2  10  14       82.40      127.76     56.23 o 
  -1  10  14       40.09       32.58     27.06 o 
   0  10  14       45.30       16.57     25.23 o 
   1  10  14      270.49      331.54     31.68 o 
   2  10  14      716.58      757.54     50.09 o 
   3  10  14      661.54      690.61     62.62 o 
   4  10  14      118.23      134.36     58.88 o 
   5  10  14        2.33      -10.80     35.20 o 
   6  10  14       34.49       41.59     36.31 o 
   7  10  14       28.36       89.75     58.37 o 
   8  10  14      268.76      409.34     83.67 o 
  -5  11  14       60.53       89.92     54.11 o 
  -4  11  14       81.00      133.95     63.90 o 
  -3  11  14      330.32      226.60     68.33 o 
  -2  11  14      526.68      552.40    156.03 o 
  -1  11  14      237.81      300.03     65.09 o 
   0  11  14        1.50       31.70     41.21 o 
   1  11  14        1.07      -16.41     37.43 o 
   2  11  14       17.25      -25.16     52.79 o 
   3  11  14        4.74      176.95     75.64 o 
   4  11  14      115.47      287.71     67.54 o 
   5  11  14      282.42      283.04     52.09 o 
 -15   1  15       51.52      109.83     38.80 o 
 -14   1  15       84.05       91.97     39.29 o 
 -13   1  15        2.25       14.86     27.86 o 
 -12   1  15      776.16      810.52     62.76 o 
 -11   1  15      484.14      549.22     43.65 o 
 -10   1  15      120.84      167.95     26.79 o 
  -9   1  15      281.00      308.65     34.11 o 
  -8   1  15     1258.86     1247.32     52.56 o 
  -7   1  15      134.39      138.85     22.50 o 
  -6   1  15      332.16      311.67     26.47 o 
  -5   1  15    10035.18     9990.42    123.13 o 
  -4   1  15     7446.19     7659.48    107.21 o 
  -3   1  15     3017.19     2987.60     70.49 o 
  -2   1  15     2392.40     2454.52    150.17 o 
  -1   1  15      952.62      934.72     36.07 o 
   0   1  15      705.27      648.67     43.61 o 
   1   1  15     4217.28     4102.64    109.85 o 
   2   1  15    10268.91    10029.50    145.95 o 
   3   1  15     3633.55     3608.18     73.04 o 
   4   1  15     3256.19     3273.95     73.31 o 
   5   1  15     2499.42     2625.92     93.74 o 
   6   1  15      261.72      235.00     32.27 o 
   7   1  15       56.23       89.82     27.67 o 
   8   1  15     2195.27     2187.51     95.62 o 
   9   1  15     1141.62     1160.89     73.53 o 
  10   1  15      722.31      858.36     66.72 o 
  11   1  15      530.34      528.63     56.96 o 
  12   1  15       76.05      123.92     39.01 o 
  13   1  15        5.22       23.35     40.79 o 
  14   1  15       55.09       73.17     43.88 o 
  15   1  15       16.86       60.42     35.95 o 
 -15   2  15       38.38       28.01     28.47 o 
 -14   2  15        0.76      -34.72     34.72 o 
 -13   2  15       26.35       78.10     34.11 o 
 -12   2  15      147.88      119.91     29.68 o 
 -11   2  15     1322.00     1296.78     77.44 o 
 -10   2  15      123.67      136.19     26.67 o 
  -9   2  15      173.73      185.19     28.55 o 
  -8   2  15       36.62       36.52     20.14 o 
  -7   2  15       86.39      119.60     22.54 o 
  -6   2  15      869.09      891.61     40.04 o 
  -5   2  15     4818.28     4726.51     91.18 o 
  -4   2  15     2450.81     2351.25     54.12 o 
  -3   2  15        6.25       20.37     15.13 o 
  -2   2  15      198.05      231.06     30.26 o 
  -1   2  15      434.96      405.76     18.27 o 
   0   2  15     1750.38     1653.03     31.18 o 
   1   2  15     6333.73     5934.22    113.43 o 
   2   2  15    10376.93    10056.69    159.99 o 
   3   2  15     1714.61     1817.56     60.67 o 
   4   2  15      460.02      445.57     27.77 o 
   5   2  15      432.47      499.75     43.12 o 
   6   2  15     2872.07     2886.97    100.53 o 
   7   2  15     2038.34     2119.06     89.30 o 
   8   2  15      178.23      162.75     32.57 o 
   9   2  15       34.71       53.19     28.66 o 
  10   2  15      361.17      387.19     76.91 o 
  11   2  15       35.08       53.47     31.00 o 
  12   2  15       98.64       62.80     32.82 o 
  13   2  15      439.18      427.61     97.38 o 
  14   2  15       80.23       77.93     47.05 o 
 -14   3  15        0.27       21.91     29.81 o 
 -13   3  15        6.49       -0.76     28.80 o 
 -12   3  15      157.84      207.79     32.03 o 
 -11   3  15      214.28      336.28     37.91 o 
 -10   3  15      810.57      856.43     49.92 o 
  -9   3  15      209.73      231.49     29.76 o 
  -8   3  15      679.61      702.97     40.45 o 
  -7   3  15      299.32      339.00     29.81 o 
  -6   3  15      196.34      164.44     21.24 o 
  -5   3  15      766.91      726.87     44.65 o 
  -4   3  15     1858.59     1732.88     51.07 o 
  -3   3  15     1310.94     1279.71     50.62 o 
  -2   3  15       51.81       42.69     13.19 o 
  -1   3  15     4021.98     4045.58     77.49 o 
   0   3  15      265.56      270.80     23.96 o 
   1   3  15      507.33      464.58     24.38 o 
   2   3  15     3855.74     3660.22     87.04 o 
   3   3  15     3098.76     2841.18    139.57 o 
   4   3  15     1891.19     1844.31    118.08 o 
   5   3  15      351.41      298.51     34.50 o 
   6   3  15     1701.71     1680.69    132.74 o 
   7   3  15      268.80      248.55     35.85 o 
   8   3  15      221.51      239.32     37.57 o 
   9   3  15     2259.83     2482.29    102.66 o 
  10   3  15     1024.78     1195.92     75.87 o 
  11   3  15        6.78       23.10     28.45 o 
  12   3  15       11.49        9.09     27.63 o 
  13   3  15       78.80       63.67     58.61 o 
  14   3  15       33.52      187.50     75.64 o 
 -14   4  15       22.80      -43.99     49.23 o 
 -13   4  15        0.85        1.68     28.56 o 
 -12   4  15       20.32        3.83     26.96 o 
 -11   4  15        4.59      -12.21     27.55 o 
 -10   4  15       41.14       75.19     24.52 o 
  -9   4  15     1694.17     1938.62     68.49 o 
  -8   4  15     2103.00     2033.06     66.12 o 
  -7   4  15       85.15       96.37     29.10 o 
  -6   4  15        9.46       18.70     15.60 o 
  -5   4  15       34.19       47.87     17.80 o 
  -4   4  15       43.03       39.07     13.34 o 
  -3   4  15     5833.37     5742.35     95.51 o 
  -2   4  15     6023.62     6254.27     97.83 o 
  -1   4  15     2364.00     2452.68     61.45 o 
   0   4  15       57.00       75.09     11.32 o 
   1   4  15     4938.76     4604.25     71.48 o 
   2   4  15      509.69      502.67     27.21 o 
   3   4  15     1938.36     1719.28     86.13 o 
   4   4  15     5879.42     5583.28    213.78 o 
   5   4  15      942.62     1032.28     94.62 o 
   6   4  15      203.36      214.73     57.90 o 
   7   4  15      120.22      197.34     30.51 o 
   8   4  15      150.23      199.60     34.07 o 
   9   4  15       88.78       74.53     26.26 o 
  10   4  15      861.34      938.93     66.11 o 
  11   4  15     1005.06     1198.58    126.14 o 
  12   4  15      122.31      154.46     70.93 o 
  13   4  15       14.01       72.30     60.96 o 
  14   4  15       17.08       44.08     52.63 o 
 -13   5  15      184.02      237.71     49.05 o 
 -12   5  15      127.20       77.81     41.72 o 
 -11   5  15       21.61       56.80     38.56 o 
 -10   5  15       10.14        9.92     26.03 o 
  -9   5  15      980.14     1002.39     49.77 o 
  -8   5  15     2300.32     2391.33     71.38 o 
  -7   5  15     4159.87     4319.92     94.17 o 
  -6   5  15     5336.85     5315.73    102.23 o 
  -5   5  15      387.67      442.74     35.71 o 
  -4   5  15      345.18      309.21     24.48 o 
  -3   5  15      614.89      527.66     24.10 o 
  -2   5  15      494.42      442.50     22.14 o 
  -1   5  15     1926.11     1732.60     43.84 o 
   0   5  15     2527.98     2506.54     43.58 o 
   1   5  15      824.01      785.26     28.46 o 
   2   5  15       67.91       54.63     19.16 o 
   3   5  15      111.20      111.48     17.97 o 
   4   5  15     1045.72      961.57     90.98 o 
   5   5  15     3233.05     3481.13    174.00 o 
   6   5  15     4812.41     4884.62    219.33 o 
   7   5  15     1868.74     1820.77    139.83 o 
   8   5  15       68.40       87.88     49.87 o 
   9   5  15      249.33      165.18     55.07 o 
  10   5  15      113.95      127.96     61.07 o 
  11   5  15      145.58      189.27     65.98 o 
  12   5  15      214.54      286.27     73.58 o 
  13   5  15       20.83       86.85     53.28 o 
 -13   6  15        1.71      -37.17     37.17 o 
 -12   6  15       28.92       38.56     37.92 o 
 -11   6  15       25.17       33.27     37.20 o 
 -10   6  15      115.46      108.10     36.86 o 
  -9   6  15      248.62      313.43     52.13 o 
  -8   6  15      581.24      612.48     62.14 o 
  -7   6  15       49.13       70.38     29.77 o 
  -6   6  15        3.12       16.06     14.04 o 
  -5   6  15      456.66      438.41     43.33 o 
  -4   6  15     1495.23     1480.55     50.61 o 
  -3   6  15     4625.99     4477.49     99.79 o 
  -2   6  15     3712.89     3695.04     75.59 o 
  -1   6  15      806.28      821.92     37.19 o 
   0   6  15     1813.87     1584.49     44.49 o 
   1   6  15      834.11      818.04     29.42 o 
   2   6  15      140.52      142.68     15.70 o 
   3   6  15      113.01       97.02     17.26 o 
   4   6  15      640.53      600.27     33.17 o 
   5   6  15     1257.64     1287.47    108.64 o 
   6   6  15      142.25      181.90     59.41 o 
   7   6  15        1.75      -52.36     52.36 o 
   8   6  15       20.36       56.36     55.90 o 
   9   6  15      232.03      327.63     77.02 o 
  10   6  15      209.09      286.84     77.09 o 
  11   6  15      660.42      621.62     94.11 o 
  12   6  15      600.49      501.99    102.03 o 
 -12   7  15       93.27       75.69     47.23 o 
 -11   7  15       85.89      152.53     40.37 o 
 -10   7  15       12.52        0.66     42.93 o 
  -9   7  15       14.79       53.06     37.28 o 
  -8   7  15      209.56      200.40     46.62 o 
  -7   7  15       48.94       66.18     33.95 o 
  -6   7  15       37.04       66.10     32.02 o 
  -5   7  15       70.81       58.60     23.98 o 
  -4   7  15       27.71       43.41     22.64 o 
  -3   7  15       30.01       34.57     19.83 o 
  -2   7  15       17.09       16.80     37.05 o 
  -1   7  15       26.39       63.22     29.45 o 
   0   7  15       83.05       54.43     17.50 o 
   1   7  15      361.61      326.78     65.33 o 
   2   7  15       12.62       -5.84     15.40 o 
   3   7  15      813.13      776.39     37.55 o 
   4   7  15       28.62        7.84     16.31 o 
   5   7  15      246.86      226.03     25.38 o 
   6   7  15      128.73      209.57     59.43 o 
   7   7  15       63.72      104.62     55.25 o 
   8   7  15        8.35       12.80     54.52 o 
   9   7  15      281.84      439.05     83.43 o 
  10   7  15       15.06       -6.00     49.37 o 
  11   7  15        2.90       -0.91     53.47 o 
 -11   8  15       12.35       26.59     34.00 o 
 -10   8  15        4.29       -0.49     36.20 o 
  -9   8  15        6.59       91.08     41.54 o 
  -8   8  15       24.87       93.86     51.61 o 
  -7   8  15      100.11       27.09     43.64 o 
  -6   8  15      752.30      739.25     54.56 o 
  -5   8  15      141.49      168.95     31.66 o 
  -4   8  15        2.19       10.98     24.48 o 
  -3   8  15       22.38       -7.72     25.58 o 
  -2   8  15      404.13      480.88     49.24 o 
  -1   8  15      787.84      762.15     46.76 o 
   0   8  15      387.38      367.01     29.85 o 
   1   8  15      677.00      615.65     43.07 o 
   2   8  15      137.84      102.45     18.81 o 
   3   8  15       21.46       17.54     15.86 o 
   4   8  15      583.71      560.88     33.56 o 
   5   8  15      585.02      628.94     36.82 o 
   6   8  15        3.40       34.74     21.12 o 
   7   8  15      225.64      198.41     61.65 o 
   8   8  15      204.21      185.13     64.04 o 
   9   8  15       46.35       72.95     58.16 o 
  10   8  15       31.63       29.15     56.59 o 
  -9   9  15        1.34       79.04     35.65 o 
  -8   9  15      133.84      130.74     54.05 o 
  -7   9  15      934.65      900.08     63.42 o 
  -6   9  15      702.17      692.75     47.28 o 
  -5   9  15      433.35      418.36     37.67 o 
  -4   9  15      481.36      458.33     37.93 o 
  -3   9  15      243.45      256.76     35.05 o 
  -2   9  15      512.53      599.35     74.83 o 
  -1   9  15      165.59      183.85     34.01 o 
   0   9  15      446.52      471.41     54.66 o 
   1   9  15     1129.56     1164.50     50.60 o 
   2   9  15      772.17      679.46     47.46 o 
   3   9  15      509.98      427.64     48.76 o 
   4   9  15     1226.94     1092.78     74.43 o 
   5   9  15      326.65      387.18     50.75 o 
   6   9  15      273.96      338.60     76.35 o 
   7   9  15      351.30      436.79     83.04 o 
   8   9  15        7.43       57.74     50.24 o 
   9   9  15      226.51      275.42     82.78 o 
  -7  10  15      136.15      121.64     44.04 o 
  -6  10  15        6.51      -15.25     29.17 o 
  -5  10  15       28.13       19.62     29.43 o 
  -4  10  15       53.65       58.62     27.11 o 
  -3  10  15       14.62       49.44     51.49 o 
  -2  10  15      202.86      288.13     37.30 o 
  -1  10  15       11.33        4.12     26.89 o 
   0  10  15       50.35       20.52     50.00 o 
   1  10  15       18.18       40.80     23.61 o 
   2  10  15        8.21       25.55     24.76 o 
   3  10  15        0.83       -3.22     31.66 o 
   4  10  15       22.54       74.58     48.15 o 
   5  10  15       10.73       14.56     40.99 o 
   6  10  15       76.16       68.73     53.07 o 
   7  10  15        3.27       37.65     52.36 o 
  -5  11  15      166.64      142.79     66.75 o 
  -4  11  15      634.43      595.54     96.07 o 
  -3  11  15      140.00       63.42     49.96 o 
  -2  11  15       83.52       97.41     41.12 o 
  -1  11  15       95.21      178.55     47.16 o 
   0  11  15        0.58       48.18     39.97 o 
   1  11  15        4.01      -69.08     71.61 o 
   2  11  15      190.23      142.25     46.27 o 
   3  11  15      494.26      564.71     95.30 o 
   4  11  15       93.40       80.17     69.43 o 
 -15   0  16       43.83       -9.19     98.45 o 
 -14   0  16        3.95      -26.22     45.46 o 
 -13   0  16        5.22       41.61     41.68 o 
 -12   0  16       72.26       77.60     42.14 o 
 -11   0  16      259.50      308.87     51.05 o 
 -10   0  16      346.46      352.05     51.10 o 
  -9   0  16      704.84      822.79     66.28 o 
  -8   0  16     1158.42     1136.58     73.62 o 
  -7   0  16     2793.31     2646.50    105.08 o 
  -6   0  16     9123.22     9329.64    312.88 o 
  -5   0  16     1005.79     1211.30     65.17 o 
  -4   0  16     1476.71     1460.87     68.68 o 
  -3   0  16       41.44       55.11     10.27 o 
  -2   0  16     2792.38     3010.62    121.46 o 
  -1   0  16     8178.01     7771.37    165.61 o 
   0   0  16     4761.67     4663.46    172.80 o 
   1   0  16     1424.06     1284.62     85.93 o 
   2   0  16      617.61      553.40     86.08 o 
   3   0  16     4266.23     4562.13     96.18 o 
   4   0  16      235.18      196.73     39.99 o 
   5   0  16     3507.98     3469.64    156.39 o 
   6   0  16     5822.49     6037.60    222.67 o 
   7   0  16      801.98      777.96     78.74 o 
   8   0  16      785.77      696.99     82.03 o 
   9   0  16      753.70      789.40     85.96 o 
  10   0  16       89.64      116.02     51.04 o 
  11   0  16      490.57      496.89     76.43 o 
  12   0  16      875.18      978.35    110.04 o 
  13   0  16      291.91      248.68     59.92 o 
  14   0  16      128.90      170.03     75.42 o 
 -15   1  16       48.59       12.99     37.26 o 
 -14   1  16       69.56       38.55     35.97 o 
 -13   1  16      635.74      680.77     51.42 o 
 -12   1  16     1071.33      989.59     57.37 o 
 -11   1  16      856.94      880.50     52.18 o 
 -10   1  16      409.17      443.95     39.23 o 
  -9   1  16       15.99       34.25     20.72 o 
  -8   1  16      144.44      146.27     28.65 o 
  -7   1  16     2277.25     2267.75     68.28 o 
  -6   1  16     6917.18     6995.63    121.86 o 
  -5   1  16     2157.96     2002.95     48.00 o 
  -4   1  16       30.59       30.61     10.80 o 
  -3   1  16      195.35      214.66     14.25 o 
  -2   1  16        8.03       38.77     38.04 o 
  -1   1  16      738.36      832.31     42.69 o 
   0   1  16     7499.77     7553.28    132.41 o 
   1   1  16    18162.01    18155.48    296.62 o 
   2   1  16     2374.33     2193.86     66.88 o 
   3   1  16        1.01       16.03     25.75 o 
   4   1  16      276.67      258.34     21.54 o 
   5   1  16       29.00       16.21     20.66 o 
   6   1  16      830.70      817.04     54.59 o 
   7   1  16     4007.95     3959.36    127.26 o 
   8   1  16     2365.89     2366.20    101.25 o 
   9   1  16       38.98       46.47     27.83 o 
  10   1  16      176.49      200.13     42.31 o 
  11   1  16       30.21       60.70     41.30 o 
  12   1  16       47.43       28.39     31.76 o 
  13   1  16      229.16      347.06     54.48 o 
  14   1  16      236.93      313.26     54.96 o 
 -14   2  16        2.27       35.40     31.70 o 
 -13   2  16       49.33       -3.61     29.57 o 
 -12   2  16        8.02       19.65     31.05 o 
 -11   2  16      126.44      105.48     29.15 o 
 -10   2  16        7.27       41.06     24.19 o 
  -9   2  16        0.49       19.00     28.20 o 
  -8   2  16      752.07      754.89     41.96 o 
  -7   2  16     1187.03     1096.10     48.17 o 
  -6   2  16      216.71      197.25     24.18 o 
  -5   2  16       10.50       25.05     15.52 o 
  -4   2  16     1448.13     1431.60     64.22 o 
  -3   2  16     1210.77     1123.53     46.42 o 
  -2   2  16       49.75       40.89     22.39 o 
  -1   2  16     1963.54     1933.46     39.75 o 
   0   2  16      326.30      292.52     12.73 o 
   1   2  16      155.33      133.72     21.17 o 
   2   2  16      782.23      734.32     39.79 o 
   3   2  16     2635.82     2656.95     75.43 o 
   4   2  16        4.42        0.91     14.48 o 
   5   2  16      716.87      839.56     55.15 o 
   6   2  16     2990.74     3145.24    108.40 o 
   7   2  16      137.27      137.71     31.07 o 
   8   2  16      310.89      298.81     39.74 o 
   9   2  16      351.36      396.72     53.59 o 
  10   2  16      968.32      945.89     91.55 o 
  11   2  16       34.91       46.55     39.09 o 
  12   2  16      312.50      390.37     92.87 o 
  13   2  16      297.61      329.66     53.94 o 
  14   2  16        0.05       43.15     33.31 o 
 -14   3  16       34.44       29.83     32.99 o 
 -13   3  16       36.69       68.54     31.36 o 
 -12   3  16       33.02       49.66     29.97 o 
 -11   3  16      468.30      480.86     48.56 o 
 -10   3  16     1398.43     1506.63     64.27 o 
  -9   3  16     1930.14     1992.34     69.70 o 
  -8   3  16     1999.82     1959.68     66.71 o 
  -7   3  16      729.31      756.69     40.32 o 
  -6   3  16        8.06       -7.48     17.13 o 
  -5   3  16     1378.64     1475.38     49.85 o 
  -4   3  16     2871.59     2737.41     67.23 o 
  -3   3  16     2380.64     2154.16     68.17 o 
  -2   3  16     5292.71     5342.26    109.91 o 
  -1   3  16     3063.86     3007.14     54.23 o 
   0   3  16      404.34      406.08     18.21 o 
   1   3  16      183.05      183.94     17.39 o 
   2   3  16      253.23      224.76     24.42 o 
   3   3  16     1815.18     1793.97     62.17 o 
   4   3  16     3222.01     3109.22    154.58 o 
   5   3  16     1117.73     1065.46     92.60 o 
   6   3  16      542.85      544.56     46.76 o 
   7   3  16     1133.88     1031.28     63.93 o 
   8   3  16       21.62       32.24     68.71 o 
   9   3  16      301.08      315.54     42.99 o 
  10   3  16      470.86      438.05     48.96 o 
  11   3  16      693.58      849.54     67.47 o 
  12   3  16      358.14      421.60     53.94 o 
  13   3  16       84.37       52.56     49.95 o 
  14   3  16       85.91      153.08     63.34 o 
 -14   4  16       67.45       14.54     30.88 o 
 -13   4  16       42.15       -1.90     28.45 o 
 -12   4  16      123.57       77.29     43.97 o 
 -11   4  16      328.42      378.72     39.26 o 
 -10   4  16        2.23       58.14     32.61 o 
  -9   4  16        7.88       56.88     33.31 o 
  -8   4  16      479.48      531.86     36.79 o 
  -7   4  16        7.76       15.55     23.98 o 
  -6   4  16       88.54      165.73     23.22 o 
  -5   4  16     2317.91     2210.21     79.24 o 
  -4   4  16     1402.45     1451.94     58.03 o 
  -3   4  16       23.55       44.44     18.71 o 
  -2   4  16     3746.36     3859.70     74.52 o 
  -1   4  16     2930.95     2966.85     71.98 o 
   0   4  16     2378.42     2390.24     46.88 o 
   1   4  16      516.85      543.35     30.82 o 
   2   4  16     1690.81     1587.71     47.60 o 
   3   4  16      337.74      329.30     28.68 o 
   4   4  16      282.70      283.18     54.46 o 
   5   4  16       41.34       47.06     37.51 o 
   6   4  16      251.77      316.34     68.33 o 
   7   4  16       18.16       21.03     21.19 o 
   8   4  16      200.72      240.91     36.67 o 
   9   4  16      296.19      327.77     42.46 o 
  10   4  16      129.13      186.37     56.52 o 
  11   4  16       21.91       19.71     55.27 o 
  12   4  16      104.36       41.71     54.09 o 
  13   4  16       15.22       33.17     50.39 o 
 -13   5  16        0.41       16.78     50.80 o 
 -12   5  16       47.79       27.63     37.68 o 
 -11   5  16        5.92       16.83     36.22 o 
 -10   5  16       31.58       45.07     24.97 o 
  -9   5  16      248.59      207.83     31.69 o 
  -8   5  16      765.71      750.35     42.31 o 
  -7   5  16      334.77      313.09     27.71 o 
  -6   5  16     1027.63     1029.18     43.48 o 
  -5   5  16      442.97      402.67     27.51 o 
  -4   5  16      357.24      279.73     33.57 o 
  -3   5  16     1772.04     1619.34     50.25 o 
  -2   5  16      528.46      470.64     27.22 o 
  -1   5  16      188.30      202.13     33.80 o 
   0   5  16        1.43       11.20     10.07 o 
   1   5  16      247.05      245.97     18.18 o 
   2   5  16       91.74      106.08     18.03 o 
   3   5  16      121.59      107.64     17.86 o 
   4   5  16        2.61      -20.87     20.87 o 
   5   5  16       12.78       38.92     38.62 o 
   6   5  16      302.87      274.93     66.38 o 
   7   5  16      764.17      837.32     99.16 o 
   8   5  16      304.79      200.87     55.29 o 
   9   5  16       24.93       29.31     48.81 o 
  10   5  16       56.62       62.69     50.59 o 
  11   5  16       70.55       98.28     52.75 o 
  12   5  16        2.66      -25.87     53.42 o 
  13   5  16       28.97       96.90     58.61 o 
 -12   6  16       31.10       42.23     41.54 o 
 -11   6  16       17.98       33.19     37.96 o 
 -10   6  16      389.10      409.63     57.63 o 
  -9   6  16      357.58      456.22     61.53 o 
  -8   6  16        6.09       31.59     29.14 o 
  -7   6  16        5.53       38.43     24.22 o 
  -6   6  16      105.21       79.67     24.92 o 
  -5   6  16      974.28     1028.17     52.51 o 
  -4   6  16     1216.96     1222.88     47.00 o 
  -3   6  16     2960.91     2834.54     69.10 o 
  -2   6  16     1367.38     1369.67     45.63 o 
  -1   6  16      299.87      262.87     20.24 o 
   0   6  16      198.80      184.94     18.38 o 
   1   6  16     1373.38     1319.80     38.25 o 
   2   6  16     2689.94     2709.27     56.13 o 
   3   6  16     1328.24     1312.67     46.78 o 
   4   6  16       12.93       11.47     16.53 o 
   5   6  16       44.71      -22.07     41.49 o 
   6   6  16       21.38        4.16     38.73 o 
   7   6  16        5.87       81.86     49.77 o 
   8   6  16      168.55      176.74     63.53 o 
   9   6  16      171.30      163.35     61.21 o 
  10   6  16      284.48      353.79     82.36 o 
  11   6  16        5.31       44.43     59.43 o 
  12   6  16       60.34      227.01     83.27 o 
 -12   7  16        4.42      -17.17     71.48 o 
 -11   7  16       41.89       13.71     35.17 o 
 -10   7  16      182.73      255.36     64.67 o 
  -9   7  16      562.10      640.82     68.74 o 
  -8   7  16      918.93      964.27     76.63 o 
  -7   7  16      541.10      473.57     61.92 o 
  -6   7  16      410.51      446.48     50.07 o 
  -5   7  16      244.97      226.27     37.14 o 
  -4   7  16      533.50      491.92     45.05 o 
  -3   7  16     3181.37     3205.06     93.31 o 
  -2   7  16     3507.29     3390.53    113.02 o 
  -1   7  16     3131.28     3228.80     88.12 o 
   0   7  16      295.33      328.86     27.86 o 
   1   7  16       10.80       -5.92     24.33 o 
   2   7  16       34.98       28.52     29.69 o 
   3   7  16      260.99      307.60     26.69 o 
   4   7  16     1560.35     1632.43     55.59 o 
   5   7  16     2121.68     2155.72     74.84 o 
   6   7  16      235.91      268.65     66.64 o 
   7   7  16        4.90       84.50     52.51 o 
   8   7  16      332.32      339.32     73.61 o 
   9   7  16      607.75      655.77     97.49 o 
  10   7  16      776.91      808.31    108.43 o 
  11   7  16      404.00      520.78    101.46 o 
 -10   8  16      101.48       88.38     40.69 o 
  -9   8  16       57.38       93.26     39.20 o 
  -8   8  16       76.75       69.46     29.67 o 
  -7   8  16      450.14      392.37     46.33 o 
  -6   8  16      355.10      390.81     53.93 o 
  -5   8  16       15.68      -16.97     24.18 o 
  -4   8  16      540.23      582.04     44.13 o 
  -3   8  16       16.44       41.85     33.02 o 
  -2   8  16       53.75       51.61     29.10 o 
  -1   8  16      117.65      199.41     29.72 o 
   0   8  16       12.99       68.74     24.87 o 
   1   8  16       35.40       38.01     20.71 o 
   2   8  16     1070.78     1091.76     44.00 o 
   3   8  16      219.18      308.48     29.23 o 
   4   8  16       25.69       10.63     16.89 o 
   5   8  16       94.51       56.67     18.26 o 
   6   8  16        7.13        8.13     37.23 o 
   7   8  16      215.73      180.20     62.97 o 
   8   8  16       35.38      -37.78     56.37 o 
   9   8  16      411.35      593.10     96.86 o 
  10   8  16       14.09      131.76     72.73 o 
  -9   9  16       78.61       99.34     42.94 o 
  -8   9  16      152.44      105.00     47.00 o 
  -7   9  16       18.35       -2.84     48.31 o 
  -6   9  16      194.63      314.53     43.81 o 
  -5   9  16      350.52      431.57     38.38 o 
  -4   9  16       70.12      126.01     26.72 o 
  -3   9  16       32.45      -16.12     29.85 o 
  -2   9  16      257.04      284.24     44.37 o 
  -1   9  16        0.55      -17.70     23.67 o 
   0   9  16      552.06      549.99     44.13 o 
   1   9  16      686.81      779.95     43.75 o 
   2   9  16      698.68      677.01     49.26 o 
   3   9  16       38.07       39.68     30.24 o 
   4   9  16      320.79      297.73     46.41 o 
   5   9  16      477.69      524.45     58.34 o 
   6   9  16       89.00      131.83     58.34 o 
   7   9  16      215.52      208.61     65.60 o 
   8   9  16       71.28      183.09     68.90 o 
   9   9  16      102.75      157.33     68.83 o 
  -7  10  16      842.32      842.27     81.53 o 
  -6  10  16       61.29       29.69     28.56 o 
  -5  10  16        0.21       18.10     25.55 o 
  -4  10  16       50.50       58.59     31.47 o 
  -3  10  16       98.74       63.79     31.02 o 
  -2  10  16      132.91      141.47     43.22 o 
  -1  10  16      241.02      215.81     32.52 o 
   0  10  16      375.52      458.46     42.42 o 
   1  10  16       37.31       76.14     23.93 o 
   2  10  16        1.12       14.00     29.32 o 
   3  10  16        6.03        3.41     25.02 o 
   4  10  16       25.04       37.71     47.11 o 
   5  10  16       14.41       -6.47     49.95 o 
   6  10  16      121.50      201.41     64.85 o 
   7  10  16      106.98      112.80     61.74 o 
  -4  11  16       67.84       90.05     56.36 o 
  -3  11  16       26.59      -58.76     58.76 o 
  -2  11  16      118.22      147.32     44.42 o 
  -1  11  16      246.37      256.17     50.93 o 
   0  11  16      407.68      341.51     52.32 o 
   1  11  16      419.05      502.51     64.24 o 
   2  11  16      424.73      420.38     58.59 o 
   3  11  16      132.36      105.85     56.35 o 
 -14   1  17       33.76       16.58     29.19 o 
 -13   1  17       84.93       72.74     29.35 o 
 -12   1  17        4.17       13.05     27.16 o 
 -11   1  17       95.17      112.35     29.67 o 
 -10   1  17       36.19       47.99     24.90 o 
  -9   1  17      354.53      437.02     39.98 o 
  -8   1  17      101.26       77.84     22.08 o 
  -7   1  17     1588.29     1580.87     57.90 o 
  -6   1  17     1346.51     1456.82     53.85 o 
  -5   1  17     1697.75     1706.90     44.54 o 
  -4   1  17      674.05      644.31     25.43 o 
  -3   1  17      233.22      221.39     21.54 o 
  -2   1  17     3160.83     3246.05     83.46 o 
  -1   1  17     5157.00     4978.74     91.42 o 
   0   1  17     3420.04     3326.24     84.69 o 
   1   1  17      814.67      713.67     50.71 o 
   2   1  17       15.35       23.51     18.22 o 
   3   1  17       15.31        8.81     10.90 o 
   4   1  17     1689.00     1724.98     92.46 o 
   5   1  17     2054.78     2088.70     62.33 o 
   6   1  17     1621.35     1741.24     82.38 o 
   7   1  17      378.08      398.58     44.05 o 
   8   1  17     1284.15     1274.31     76.76 o 
   9   1  17      861.76      896.40     65.58 o 
  10   1  17       78.70      133.32     38.03 o 
  11   1  17      971.03     1052.33     79.02 o 
  12   1  17      439.08      406.41     53.72 o 
  13   1  17       35.24       67.38     42.13 o 
  14   1  17       20.66       17.28     59.15 o 
 -14   2  17       99.74       50.75     32.82 o 
 -13   2  17      136.67      122.44     34.49 o 
 -12   2  17        2.05       -9.91     35.94 o 
 -11   2  17       16.54       40.49     28.67 o 
 -10   2  17       17.82       71.68     27.27 o 
  -9   2  17      658.06      686.93     44.86 o 
  -8   2  17      602.78      619.56     40.60 o 
  -7   2  17      138.31      139.38     22.43 o 
  -6   2  17        8.49       -2.72     22.76 o 
  -5   2  17      145.68      153.04     16.78 o 
  -4   2  17      271.65      302.42     20.08 o 
  -3   2  17      789.98      762.32     42.40 o 
  -2   2  17     3736.80     3581.68     89.75 o 
  -1   2  17      804.78      756.56     24.86 o 
   0   2  17       48.99       39.82     13.22 o 
   1   2  17      221.83      258.65     30.80 o 
   2   2  17       68.55       44.02     17.71 o 
   3   2  17     1150.83     1166.68     52.38 o 
   4   2  17     1926.62     1777.81     64.95 o 
   5   2  17     3531.33     3344.18    112.52 o 
   6   2  17      603.42      596.26     51.61 o 
   7   2  17       98.67      101.02     32.35 o 
   8   2  17      786.85      795.52     60.45 o 
   9   2  17      499.11      514.43     52.92 o 
  10   2  17      432.03      428.95     55.96 o 
  11   2  17      378.78      396.34     52.46 o 
  12   2  17       46.94       62.89     34.24 o 
  13   2  17       24.92      155.26     44.94 o 
  14   2  17       21.81       75.79     36.87 o 
 -14   3  17       37.44       52.47     31.51 o 
 -13   3  17       98.04      118.22     36.62 o 
 -12   3  17       48.15       56.73     31.72 o 
 -11   3  17        0.52       66.35     32.41 o 
 -10   3  17        6.78       22.41     26.73 o 
  -9   3  17      457.44      403.77     47.60 o 
  -8   3  17     1298.70     1334.57     55.97 o 
  -7   3  17     1043.43     1078.64     61.03 o 
  -6   3  17     1844.62     1717.98     57.51 o 
  -5   3  17      138.12      117.85     24.00 o 
  -4   3  17     1566.72     1528.62     50.38 o 
  -3   3  17       51.38       77.94     21.26 o 
  -2   3  17     1437.40     1445.18     56.16 o 
  -1   3  17     2925.34     2789.69     52.11 o 
   0   3  17     5476.84     5314.62     71.49 o 
   1   3  17      527.57      562.30     27.44 o 
   2   3  17      860.91      831.56     43.03 o 
   3   3  17     1399.88     1276.49     54.46 o 
   4   3  17      238.44      229.02     50.44 o 
   5   3  17     2979.76     2935.97    157.75 o 
   6   3  17      640.47      639.38     51.88 o 
   7   3  17       46.13       80.13     37.69 o 
   8   3  17      345.05      344.63     41.79 o 
   9   3  17      142.43      147.93     32.42 o 
  10   3  17       39.37       85.04     36.34 o 
  11   3  17       91.99      158.79     48.54 o 
  12   3  17      232.53      375.54     53.47 o 
  13   3  17      152.29      124.81     67.77 o 
 -13   4  17       62.25      183.33     35.75 o 
 -12   4  17      314.04      289.85     69.06 o 
 -11   4  17      203.82      274.50     49.48 o 
 -10   4  17       19.53       50.37     23.02 o 
  -9   4  17        3.14       67.81     25.63 o 
  -8   4  17        0.68       40.12     21.53 o 
  -7   4  17       10.82       74.46     22.12 o 
  -6   4  17     1640.58     1702.88     66.46 o 
  -5   4  17     3038.42     2949.67     73.23 o 
  -4   4  17       35.72       33.46     20.92 o 
  -3   4  17     1501.69     1467.02     58.27 o 
  -2   4  17      393.88      323.91     25.26 o 
  -1   4  17      283.52      254.98     18.89 o 
   0   4  17      175.57      201.53     15.09 o 
   1   4  17     4394.85     4231.34     71.09 o 
   2   4  17     2330.99     2241.87     58.25 o 
   3   4  17      506.94      476.34     35.05 o 
   4   4  17      461.72      419.41     64.53 o 
   5   4  17      405.17      415.21     69.13 o 
   6   4  17      232.32      260.85     58.55 o 
   7   4  17      929.20      992.66    101.85 o 
   8   4  17     1491.70     1548.77    126.81 o 
   9   4  17      357.68      367.05     45.60 o 
  10   4  17      409.25      439.89     52.52 o 
  11   4  17       57.47       92.01     56.56 o 
  12   4  17       10.62       27.21     50.12 o 
  13   4  17      156.69      205.37     71.22 o 
 -13   5  17      197.39      209.22     47.54 o 
 -12   5  17      540.67      680.94     68.11 o 
 -11   5  17      492.78      558.30     96.52 o 
 -10   5  17      412.09      483.40     40.40 o 
  -9   5  17      516.95      550.21     39.78 o 
  -8   5  17      205.84      234.04     28.47 o 
  -7   5  17        2.19       32.52     18.43 o 
  -6   5  17      336.19      288.82     26.77 o 
  -5   5  17     3860.01     3906.67    104.65 o 
  -4   5  17     6437.77     6422.69    134.99 o 
  -3   5  17     6753.05     6481.57    108.97 o 
  -2   5  17     3848.89     3868.63     78.68 o 
  -1   5  17      360.33      344.11     22.34 o 
   0   5  17      454.61      407.89     20.31 o 
   1   5  17     4858.04     4719.73     95.65 o 
   2   5  17     6834.78     6686.31     96.67 o 
   3   5  17     7632.19     7595.51    214.15 o 
   4   5  17     1274.86     1327.65     58.05 o 
   5   5  17        1.99       13.99     41.93 o 
   6   5  17       10.29       -1.14     38.96 o 
   7   5  17      363.80      446.93     78.17 o 
   8   5  17     1759.94     2073.93    154.40 o 
   9   5  17     1453.27     1695.60    149.36 o 
  10   5  17      834.96     1110.64    125.06 o 
  11   5  17       37.74      102.39     67.58 o 
  12   5  17       22.19      -20.80     55.75 o 
 -12   6  17      317.12      321.28     50.17 o 
 -11   6  17      103.42      129.34     40.65 o 
 -10   6  17        3.92       16.39     34.47 o 
  -9   6  17       13.30       25.08     58.10 o 
  -8   6  17       44.03       18.49     28.17 o 
  -7   6  17      919.01      748.33     65.33 o 
  -6   6  17      826.17      867.65     53.56 o 
  -5   6  17      364.78      382.57     38.36 o 
  -4   6  17       11.26       27.41     18.58 o 
  -3   6  17      262.18      290.25     27.72 o 
  -2   6  17     1102.80     1049.03     45.33 o 
  -1   6  17      579.16      587.90     29.73 o 
   0   6  17      955.17      917.82     36.32 o 
   1   6  17     1449.83     1420.77     40.75 o 
   2   6  17      648.59      676.73     34.52 o 
   3   6  17       20.41       24.31     17.35 o 
   4   6  17      365.64      353.90     28.16 o 
   5   6  17       18.29       22.72     20.16 o 
   6   6  17       28.04       81.93     51.87 o 
   7   6  17       81.19      141.54     55.34 o 
   8   6  17      273.64      281.62     70.99 o 
   9   6  17       12.96       34.85     53.48 o 
  10   6  17        4.27      -30.10     53.19 o 
  11   6  17       55.78       82.47     67.18 o 
  12   6  17       59.24      185.63     83.20 o 
 -11   7  17        1.44       73.11     40.22 o 
 -10   7  17       29.58       53.57     45.58 o 
  -9   7  17       28.81      126.05     44.73 o 
  -8   7  17      131.92       22.91     34.03 o 
  -7   7  17       44.61      119.23     48.08 o 
  -6   7  17        0.02      -31.42     31.42 o 
  -5   7  17        4.65       43.43     31.40 o 
  -4   7  17       96.41       81.86     25.63 o 
  -3   7  17        1.52        4.17     25.46 o 
  -2   7  17      131.56       85.43     26.05 o 
  -1   7  17      131.74      136.91     24.98 o 
   0   7  17      155.60      178.38     28.12 o 
   1   7  17       81.67       70.49     24.27 o 
   2   7  17      400.77      390.49     31.76 o 
   3   7  17      332.06      343.01     27.53 o 
   4   7  17      168.73      197.93     24.57 o 
   5   7  17       11.21       -9.58     22.88 o 
   6   7  17      772.13      690.10     97.92 o 
   7   7  17       56.00      189.22     64.35 o 
   8   7  17      112.70      178.39     63.87 o 
   9   7  17      304.05      293.15     82.26 o 
  10   7  17      212.41      300.32     81.40 o 
  11   7  17       40.05        7.32     53.41 o 
 -10   8  17      287.95      243.52     45.99 o 
  -9   8  17       73.26       72.94     34.91 o 
  -8   8  17       12.47       34.73     36.79 o 
  -7   8  17        0.07       -6.41     78.53 o 
  -6   8  17        1.23      -20.31     33.12 o 
  -5   8  17       23.08       30.41     24.66 o 
  -4   8  17      205.69      187.60     31.89 o 
  -3   8  17      293.54      273.33     50.33 o 
  -2   8  17      115.49      154.15     35.39 o 
  -1   8  17       10.96       -2.30     21.36 o 
   0   8  17       42.12       81.12     24.73 o 
   1   8  17        3.61      -30.28     30.28 o 
   2   8  17      112.36      111.17     19.99 o 
   3   8  17      478.85      470.99     32.56 o 
   4   8  17      450.16      453.84     32.87 o 
   5   8  17      262.68      229.97     31.28 o 
   6   8  17      331.98      352.27     45.83 o 
   7   8  17      246.42      220.54     41.07 o 
   8   8  17      124.58       67.12     57.47 o 
   9   8  17        0.55      -51.32     51.32 o 
  10   8  17       44.42       49.93     66.75 o 
  -8   9  17      201.03      167.62     40.23 o 
  -7   9  17      152.36       94.62     33.82 o 
  -6   9  17       86.73       73.01     31.01 o 
  -5   9  17       39.95       33.19     25.23 o 
  -4   9  17      267.22      296.07     44.75 o 
  -3   9  17      345.03      535.03    149.72 o 
  -2   9  17      170.75      154.16     30.65 o 
  -1   9  17      232.38      294.36     51.37 o 
   0   9  17      330.15      355.92     37.90 o 
   1   9  17      340.62      341.78     32.47 o 
   2   9  17      517.26      557.15     45.42 o 
   3   9  17      296.41      371.04     49.81 o 
   4   9  17      121.44       78.45     34.71 o 
   5   9  17      191.37      212.58     47.30 o 
   6   9  17       62.15       52.04     54.42 o 
   7   9  17      298.73      316.20     74.66 o 
   8   9  17       97.78      156.32     70.44 o 
  -6  10  17        1.02       47.71     32.55 o 
  -5  10  17      190.83      286.34     39.97 o 
  -4  10  17       86.98        9.53     33.63 o 
  -3  10  17        1.06       77.32     36.55 o 
  -2  10  17       32.46       78.68     33.19 o 
  -1  10  17       18.52       19.87     25.30 o 
   0  10  17        1.37       38.43     39.09 o 
   1  10  17       83.33      124.84     28.54 o 
   2  10  17       83.39      108.86     33.34 o 
   3  10  17       10.98       36.52     27.84 o 
   4  10  17      114.16      118.30     39.89 o 
   5  10  17        8.02       23.28     32.11 o 
   6  10  17       38.72       42.27     50.05 o 
  -2  11  17      144.48      279.85     91.58 o 
  -1  11  17      405.00      416.94     57.09 o 
   0  11  17      158.07      220.21     48.22 o 
   1  11  17       38.80       17.08     38.73 o 
   2  11  17        2.88      -18.30     35.69 o 
 -14   0  18       97.87       -8.40    101.82 o 
 -13   0  18      196.37      163.50     52.12 o 
 -12   0  18      452.86      531.89     65.89 o 
 -11   0  18     2303.32     1935.43    210.94 o 
 -10   0  18      652.11      761.15     69.81 o 
  -9   0  18       57.84      119.45     38.23 o 
  -8   0  18       37.66      -11.61     32.52 o 
  -7   0  18     1327.13     1324.73     76.19 o 
  -6   0  18       68.90       68.35     25.53 o 
  -5   0  18     2362.15     2261.48     91.72 o 
  -4   0  18     1634.83     1581.55     47.47 o 
  -3   0  18     3743.33     3805.99    123.65 o 
  -2   0  18      217.47      300.24     53.39 o 
  -1   0  18      168.53      105.86     26.38 o 
   0   0  18     1676.24     1616.92     72.98 o 
   1   0  18      156.79      134.08     39.72 o 
   2   0  18     9513.05     8774.01    271.55 o 
   3   0  18     8921.12     8313.59    127.53 o 
   4   0  18     1936.19     1887.22    133.27 o 
   5   0  18       16.04       27.78     30.20 o 
   6   0  18      360.82      395.60     62.69 o 
   7   0  18     2117.61     2156.79    136.11 o 
   8   0  18     1823.27     1892.88    132.69 o 
   9   0  18     1043.57      939.81     98.61 o 
  10   0  18       13.45       58.92     52.47 o 
  11   0  18      394.69      369.98     77.49 o 
  12   0  18      431.03      567.31     89.02 o 
  13   0  18      427.58      586.49     95.39 o 
  14   0  18        0.78       89.45     55.92 o 
 -14   1  18        2.59      -23.41     31.46 o 
 -13   1  18        2.86        1.73     30.46 o 
 -12   1  18      285.77      317.51     39.27 o 
 -11   1  18       14.76       64.44     28.05 o 
 -10   1  18       71.48      105.60     27.33 o 
  -9   1  18     2002.39     2140.34     74.96 o 
  -8   1  18     1198.89     1164.36     53.83 o 
  -7   1  18       72.97       39.48     21.46 o 
  -6   1  18      290.04      255.13     26.29 o 
  -5   1  18      119.09      106.44     13.90 o 
  -4   1  18     1388.48     1394.65     37.60 o 
  -3   1  18     5984.03     6069.01    107.07 o 
  -2   1  18     6727.65     6176.71    151.37 o 
  -1   1  18     1760.00     1699.69     53.33 o 
   0   1  18      632.48      663.29     40.01 o 
   1   1  18        5.84       22.61     23.30 o 
   2   1  18     1936.53     2080.97     82.92 o 
   3   1  18     5776.79     5602.56     89.31 o 
   4   1  18     8834.48     8641.21    139.39 o 
   5   1  18     5644.73     5634.31    111.10 o 
   6   1  18        2.18       22.39     24.78 o 
   7   1  18       77.44       89.83     29.94 o 
   8   1  18       76.57       63.28     28.10 o 
   9   1  18      262.97      251.98     42.21 o 
  10   1  18      474.71      609.58     63.41 o 
  11   1  18      709.08      889.51     82.05 o 
  12   1  18      191.92      237.85     45.76 o 
  13   1  18       37.53       81.10     42.30 o 
  14   1  18        7.94       55.62     47.95 o 
 -14   2  18       75.75       43.33     33.74 o 
 -13   2  18      335.83      391.40     44.98 o 
 -12   2  18      128.40      206.58     42.21 o 
 -11   2  18       18.23       12.14     33.60 o 
 -10   2  18       93.84      132.81     29.71 o 
  -9   2  18      261.06      298.10     34.07 o 
  -8   2  18      465.13      531.42     47.63 o 
  -7   2  18      307.96      320.06     30.56 o 
  -6   2  18       61.97       23.58     17.12 o 
  -5   2  18       60.52       84.71     14.09 o 
  -4   2  18     1370.05     1281.00     47.66 o 
  -3   2  18      935.05      860.32     45.79 o 
  -2   2  18      491.77      505.08     43.25 o 
  -1   2  18     3464.19     3208.71    151.64 o 
   0   2  18     1366.09     1152.43     50.23 o 
   1   2  18      248.41      234.93     35.58 o 
   2   2  18       17.13       -1.08     19.19 o 
   3   2  18      844.70      822.72     46.12 o 
   4   2  18        3.61        6.99     18.03 o 
   5   2  18     1667.31     1771.67     81.85 o 
   6   2  18      865.02      891.28     61.35 o 
   7   2  18      165.06      200.07     36.39 o 
   8   2  18      980.76     1038.75     70.94 o 
   9   2  18     1327.43     1377.03     83.00 o 
  10   2  18       33.31       76.14     34.67 o 
  11   2  18       22.63       -4.48     33.71 o 
  12   2  18      259.21      373.66     56.35 o 
  13   2  18      119.30      137.99     43.40 o 
 -14   3  18      303.43      319.85     41.60 o 
 -13   3  18      355.28      364.12     41.79 o 
 -12   3  18      366.40      412.85     41.26 o 
 -11   3  18      134.37      120.71     28.97 o 
 -10   3  18        7.54       55.52     36.05 o 
  -9   3  18      268.56      297.56     33.65 o 
  -8   3  18      852.24      908.89     47.88 o 
  -7   3  18     1435.43     1514.78     57.92 o 
  -6   3  18     3786.85     3740.50     87.77 o 
  -5   3  18     2458.44     2335.87     66.58 o 
  -4   3  18     1507.91     1514.02     51.89 o 
  -3   3  18      264.73      232.11     26.85 o 
  -2   3  18     1755.86     1648.21     61.09 o 
  -1   3  18     3733.83     3764.87     62.53 o 
   0   3  18     2030.49     1976.94     37.87 o 
   1   3  18     4946.48     4781.21     90.45 o 
   2   3  18     4920.82     4598.88    107.34 o 
   3   3  18      276.48      299.57     30.59 o 
   4   3  18      103.52      171.38     49.93 o 
   5   3  18       47.55       33.65     39.25 o 
   6   3  18      278.82      246.28     59.46 o 
   7   3  18      497.94      588.78     54.00 o 
   8   3  18       84.71      142.74     34.00 o 
   9   3  18      638.51      747.07     68.14 o 
  10   3  18      111.86       55.90     29.52 o 
  11   3  18       14.31       20.79     31.29 o 
  12   3  18       98.91       96.60     40.55 o 
  13   3  18       73.49        8.72     54.89 o 
 -13   4  18       41.79      101.87     40.48 o 
 -12   4  18       52.46       51.78     29.95 o 
 -11   4  18       97.83       92.08     27.85 o 
 -10   4  18      129.11      128.85     29.32 o 
  -9   4  18        4.49        8.66     21.81 o 
  -8   4  18      113.79       98.90     24.04 o 
  -7   4  18       16.91       42.72     29.55 o 
  -6   4  18       22.51       24.57     20.74 o 
  -5   4  18        1.66       22.30     18.53 o 
  -4   4  18      114.00       93.03     33.97 o 
  -3   4  18       35.24       -3.51     17.82 o 
  -2   4  18     2740.10     2582.64     67.92 o 
  -1   4  18     1873.22     1813.11     45.36 o 
   0   4  18       32.91       14.51      9.89 o 
   1   4  18       10.34        7.89     11.59 o 
   2   4  18      609.79      602.06     31.63 o 
   3   4  18      194.13      231.90     29.21 o 
   4   4  18      527.30      509.99     38.35 o 
   5   4  18      937.11      923.71     96.12 o 
   6   4  18      418.65      341.50     64.59 o 
   7   4  18      348.67      310.66     65.71 o 
   8   4  18        2.23       -1.93     33.64 o 
   9   4  18        1.09       63.36     31.25 o 
  10   4  18      182.50      224.26     38.37 o 
  11   4  18        5.00       -8.52     52.98 o 
  12   4  18      195.58       87.12     55.54 o 
  13   4  18       72.45       60.71     55.55 o 
 -13   5  18      141.11      139.76     44.15 o 
 -12   5  18        0.92       15.65     44.90 o 
 -11   5  18       10.79       13.36     47.75 o 
 -10   5  18       76.27       46.20     29.94 o 
  -9   5  18        5.56       20.68     22.63 o 
  -8   5  18      243.58      218.80     27.92 o 
  -7   5  18      257.59      231.73     27.61 o 
  -6   5  18        1.50        1.78     18.48 o 
  -5   5  18       69.58      101.19     26.96 o 
  -4   5  18     1018.17     1011.65     52.54 o 
  -3   5  18      494.84      468.99     28.91 o 
  -2   5  18     3564.26     3470.97    101.42 o 
  -1   5  18     1674.89     1632.92     46.43 o 
   0   5  18       70.57       65.02     14.00 o 
   1   5  18      270.45      260.43     26.65 o 
   2   5  18      178.72      152.38     17.05 o 
   3   5  18        1.89       -4.19     18.58 o 
   4   5  18      833.20      831.60     46.85 o 
   5   5  18       43.23       80.00     41.60 o 
   6   5  18       49.85       87.31     50.02 o 
   7   5  18       32.97       38.27     48.72 o 
   8   5  18       57.70      130.70     58.95 o 
   9   5  18      135.69      207.16     65.73 o 
  10   5  18        3.89      -59.71     59.71 o 
  11   5  18       64.29      129.42     58.29 o 
  12   5  18        8.58       26.44     61.36 o 
 -12   6  18        3.53       23.35     46.26 o 
 -11   6  18        0.27       -6.59     37.30 o 
 -10   6  18       18.02       49.62     39.21 o 
  -9   6  18        0.55       -9.77     30.49 o 
  -8   6  18       24.42       10.25     40.44 o 
  -7   6  18       76.67      162.83     38.06 o 
  -6   6  18       45.01       66.45     25.57 o 
  -5   6  18       18.35       43.50     23.54 o 
  -4   6  18       28.27       22.07     21.86 o 
  -3   6  18      506.13      454.22     30.31 o 
  -2   6  18       16.78       23.99     16.05 o 
  -1   6  18       52.40       54.54     16.54 o 
   0   6  18     1672.04     1699.97     49.30 o 
   1   6  18     1098.57     1119.90     37.27 o 
   2   6  18      346.12      276.54     21.29 o 
   3   6  18       53.99       56.86     17.91 o 
   4   6  18      156.08      153.23     26.03 o 
   5   6  18      649.77      606.97     43.53 o 
   6   6  18      688.57      681.72     88.50 o 
   7   6  18      155.80      258.69     69.71 o 
   8   6  18        7.66       35.05     52.75 o 
   9   6  18       34.68       88.80     59.16 o 
  10   6  18        0.42      -10.41     53.39 o 
  11   6  18      195.99       97.46     68.51 o 
 -11   7  18      206.20      251.35     48.95 o 
 -10   7  18      233.99      229.56     43.30 o 
  -9   7  18       57.47      184.78     50.08 o 
  -8   7  18       95.81       67.47     63.23 o 
  -7   7  18      493.53      462.84     53.47 o 
  -6   7  18     1763.70     1677.03     95.21 o 
  -5   7  18     3335.29     3226.31    129.09 o 
  -4   7  18     1912.83     1832.37     73.11 o 
  -3   7  18      161.13      134.91     28.04 o 
  -2   7  18       60.44       41.92     25.42 o 
  -1   7  18      318.66      296.04     31.15 o 
   0   7  18     2432.12     2289.59     74.66 o 
   1   7  18     2511.22     2556.42     70.02 o 
   2   7  18     1361.89     1358.01     50.64 o 
   3   7  18      143.12      182.52     22.96 o 
   4   7  18       17.34       14.80     17.52 o 
   5   7  18       91.28      120.26     26.63 o 
   6   7  18      977.38      997.32     56.44 o 
   7   7  18      677.67      687.55    100.78 o 
   8   7  18      565.88      750.70    104.45 o 
   9   7  18       33.76        8.13     47.56 o 
  10   7  18        9.09        2.90     58.92 o 
 -10   8  18       18.83       82.23     57.47 o 
  -9   8  18       19.93      -29.53     45.84 o 
  -8   8  18      148.39      113.92     33.42 o 
  -7   8  18       72.40       57.14     35.39 o 
  -6   8  18       38.81       -6.02     58.18 o 
  -5   8  18        3.85       -7.64     42.70 o 
  -4   8  18       35.11       45.83     25.51 o 
  -3   8  18        1.76        9.65     26.72 o 
  -2   8  18      202.77      180.51     29.19 o 
  -1   8  18      185.27      226.16     30.59 o 
   0   8  18      217.36      217.18     29.65 o 
   1   8  18       55.14       38.35     22.28 o 
   2   8  18      177.63      221.26     38.26 o 
   3   8  18      327.91      343.48     35.77 o 
   4   8  18       19.61       37.17     26.67 o 
   5   8  18      110.13      185.95     37.76 o 
   6   8  18      337.95      390.89    137.94 o 
   7   8  18        1.86       10.58     29.02 o 
   8   8  18       47.54      -11.24     55.20 o 
   9   8  18       92.61      285.27     85.29 o 
  -8   9  18       95.05      127.00     43.03 o 
  -7   9  18       85.01       84.79     53.09 o 
  -6   9  18       13.81       19.64     38.75 o 
  -5   9  18        0.35       -8.19     26.15 o 
  -4   9  18        2.03       40.47     26.67 o 
  -3   9  18      121.51      191.12     41.05 o 
  -2   9  18      485.86      406.46     42.90 o 
  -1   9  18       57.88       59.34     24.25 o 
   0   9  18       10.06      -10.92     25.12 o 
   1   9  18       59.37       71.89     23.74 o 
   2   9  18       11.98       18.41     26.23 o 
   3   9  18      552.42      436.31     50.99 o 
   4   9  18      930.96      908.37     72.52 o 
   5   9  18      199.66      274.47     48.61 o 
   6   9  18       12.58       14.47     49.89 o 
   7   9  18       13.52       52.03     48.66 o 
   8   9  18      152.05      220.87     76.70 o 
  -6  10  18      123.61      117.09     34.53 o 
  -5  10  18      288.77      208.62     46.50 o 
  -4  10  18      630.02      597.26     61.81 o 
  -3  10  18       99.34      216.05     44.29 o 
  -2  10  18        0.19      -15.83     27.76 o 
  -1  10  18       18.95       10.10     27.97 o 
   0  10  18       14.01       52.44     29.86 o 
   1  10  18      122.03      150.62     33.77 o 
   2  10  18       89.18      115.21     24.92 o 
   3  10  18      252.38      359.19     42.64 o 
   4  10  18      147.01      128.64     61.16 o 
   5  10  18        1.23        8.63     34.32 o 
 -14   1  19       36.99       65.21     32.40 o 
 -13   1  19      507.60      439.76     65.13 o 
 -12   1  19      106.90      161.80     33.61 o 
 -11   1  19     1001.22     1066.55     60.47 o 
 -10   1  19     1917.37     1888.61     75.84 o 
  -9   1  19     1472.96     1449.35     62.74 o 
  -8   1  19      430.69      415.63     35.43 o 
  -7   1  19        6.38       18.00     30.20 o 
  -6   1  19      276.32      257.83     28.14 o 
  -5   1  19     1173.04     1231.10     53.33 o 
  -4   1  19      989.47      900.62     30.52 o 
  -3   1  19     2762.21     2641.21     81.58 o 
  -2   1  19     1200.07     1220.90     66.92 o 
  -1   1  19      112.11       82.76     18.17 o 
   0   1  19      310.00      310.14     26.16 o 
   1   1  19     1065.64     1137.71     65.30 o 
   2   1  19     3991.65     3817.53    153.87 o 
   3   1  19     2357.99     2215.58     73.55 o 
   4   1  19      480.09      476.22     52.20 o 
   5   1  19      254.26      306.89     48.99 o 
   6   1  19      143.15      167.36     32.96 o 
   7   1  19      921.77      803.42     62.00 o 
   8   1  19      644.37      677.42     60.18 o 
   9   1  19      221.03      203.91     37.13 o 
  10   1  19       12.76       51.00     32.80 o 
  11   1  19       36.58        7.22     30.20 o 
  12   1  19        5.77        9.62     32.81 o 
  13   1  19       26.92        1.43     70.28 o 
 -14   2  19        4.73      -33.65     33.65 o 
 -13   2  19      136.04       78.10     32.35 o 
 -12   2  19      216.99      254.97     37.94 o 
 -11   2  19       13.44       52.66     26.51 o 
 -10   2  19       38.45       44.37     31.30 o 
  -9   2  19      188.25      145.18     29.59 o 
  -8   2  19      272.17      256.37     42.97 o 
  -7   2  19      735.88      719.86     42.04 o 
  -6   2  19     1019.73     1120.52     49.19 o 
  -5   2  19     1475.66     1563.39     55.53 o 
  -4   2  19       85.02       78.33     21.10 o 
  -3   2  19       38.18       66.33     29.77 o 
  -2   2  19        5.06       25.20      8.59 o 
  -1   2  19      245.32      179.50     44.54 o 
   0   2  19      364.52      346.76     26.32 o 
   1   2  19     2590.02     2361.35    186.75 o 
   2   2  19      671.20      688.66     53.38 o 
   3   2  19      452.80      490.80     38.18 o 
   4   2  19     1554.65     1506.01     59.59 o 
   5   2  19      278.21      239.38     56.55 o 
   6   2  19       57.74       44.69     26.76 o 
   7   2  19     2120.38     2115.25     97.28 o 
   8   2  19     2414.01     2436.09    107.30 o 
   9   2  19      853.11      915.61     69.26 o 
  10   2  19       44.12       93.92     37.87 o 
  11   2  19       47.44      143.64     38.54 o 
  12   2  19        0.71       16.44     33.96 o 
  13   2  19      150.64      198.28     44.81 o 
 -13   3  19       44.38       20.08     32.31 o 
 -12   3  19       18.81        3.93     27.90 o 
 -11   3  19       85.97      156.40     33.45 o 
 -10   3  19      733.35      733.67     50.01 o 
  -9   3  19      397.93      319.27     34.40 o 
  -8   3  19       31.21       45.57     25.29 o 
  -7   3  19      264.34      299.94     33.08 o 
  -6   3  19       69.36       37.68     19.26 o 
  -5   3  19     1975.18     1974.76     62.54 o 
  -4   3  19     5333.27     4906.69    117.29 o 
  -3   3  19     3428.31     3317.73     92.66 o 
  -2   3  19       21.90       32.22     23.56 o 
  -1   3  19      627.47      596.11     29.73 o 
   0   3  19      723.60      671.29     21.52 o 
   1   3  19     1807.65     1706.72     44.61 o 
   2   3  19     2063.20     2117.24    116.43 o 
   3   3  19     1855.38     1891.27     69.79 o 
   4   3  19      153.80      149.93     26.31 o 
   5   3  19      272.60      237.23     59.67 o 
   6   3  19       74.08       49.67     39.06 o 
   7   3  19      458.55      413.24     59.72 o 
   8   3  19     1637.30     1727.82    105.99 o 
   9   3  19      895.74      985.70     71.90 o 
  10   3  19      141.74      218.82     43.23 o 
  11   3  19       12.97       -6.72     72.43 o 
  12   3  19       34.56      113.80     41.33 o 
  13   3  19        0.48      -32.01     53.40 o 
 -13   4  19       72.81      153.13     82.60 o 
 -12   4  19      154.78      156.60     33.32 o 
 -11   4  19        0.60       66.47     26.31 o 
 -10   4  19      524.12      553.31     46.43 o 
  -9   4  19      252.51      320.85     35.46 o 
  -8   4  19       86.54      112.58     25.62 o 
  -7   4  19      227.43      202.25     26.45 o 
  -6   4  19       48.42       53.23     20.15 o 
  -5   4  19      195.97      231.79     32.49 o 
  -4   4  19      117.92       84.83     22.97 o 
  -3   4  19       61.02       48.71     21.22 o 
  -2   4  19     1916.38     2094.57     86.14 o 
  -1   4  19       85.27       86.99     13.10 o 
   0   4  19      938.97      903.19     28.13 o 
   1   4  19      503.31      451.46     21.99 o 
   2   4  19      205.91      241.86     29.51 o 
   3   4  19       78.29       64.81     22.12 o 
   4   4  19     1840.99     1805.30     70.33 o 
   5   4  19     2989.21     2952.52    169.71 o 
   6   4  19       38.13       89.14     45.73 o 
   7   4  19      680.62      656.56     88.23 o 
   8   4  19      233.71      301.57     73.46 o 
   9   4  19       44.90       94.81     28.58 o 
  10   4  19      324.50      380.89     49.30 o 
  11   4  19       59.44      129.14     65.16 o 
  12   4  19        0.72       56.77     67.45 o 
 -12   5  19      359.81      303.16    120.39 o 
 -11   5  19      257.89      241.18     43.76 o 
 -10   5  19      135.53      113.83     48.38 o 
  -9   5  19      246.02      296.95     49.10 o 
  -8   5  19      865.76      957.11     49.16 o 
  -7   5  19      573.25      631.00     39.70 o 
  -6   5  19      182.67      182.79     30.58 o 
  -5   5  19       39.58       50.04     24.31 o 
  -4   5  19      636.14      601.73     43.14 o 
  -3   5  19      307.65      291.74     29.77 o 
  -2   5  19     5602.07     5339.56    108.44 o 
  -1   5  19     9628.68     9282.22    128.15 o 
   0   5  19     6649.98     6395.05    100.21 o 
   1   5  19     1601.60     1583.79     39.36 o 
   2   5  19       45.11       27.45     14.07 o 
   3   5  19      376.13      401.32     41.39 o 
   4   5  19     1687.73     1643.27     67.12 o 
   5   5  19     3960.13     4053.59    110.02 o 
   6   5  19     3002.55     3339.49    185.22 o 
   7   5  19     1128.67     1250.11    122.39 o 
   8   5  19      100.61      283.37     81.34 o 
   9   5  19        5.31       27.87     55.49 o 
  10   5  19       36.10      -22.13     54.76 o 
  11   5  19      278.51      315.48     78.91 o 
  12   5  19      733.88      763.19    116.84 o 
 -11   6  19       42.16       21.87     92.10 o 
 -10   6  19       75.48      117.24     93.42 o 
  -9   6  19      552.99      516.87     59.11 o 
  -8   6  19      257.63      287.06     56.73 o 
  -7   6  19       25.32       33.49     25.53 o 
  -6   6  19      389.10      307.43     35.88 o 
  -5   6  19        1.48       35.73     28.83 o 
  -4   6  19      120.64      101.11     26.09 o 
  -3   6  19       48.94       37.59     17.41 o 
  -2   6  19      167.90      159.22     22.76 o 
  -1   6  19      130.04      163.17     19.80 o 
   0   6  19        3.63        7.23     13.66 o 
   1   6  19       22.21       21.14     12.51 o 
   2   6  19        1.41        8.36     16.00 o 
   3   6  19      401.00      363.73     29.62 o 
   4   6  19     1072.87      988.78     54.33 o 
   5   6  19      289.92      298.01     34.21 o 
   6   6  19        2.86      -10.61     42.82 o 
   7   6  19      395.12      303.09     75.29 o 
   8   6  19      209.62      312.00     80.96 o 
   9   6  19        4.28      -50.16     50.16 o 
  10   6  19        8.90      187.22     73.66 o 
  11   6  19        3.13      122.34     71.16 o 
 -10   7  19       19.26       48.70     41.71 o 
  -9   7  19       31.30       42.17     39.33 o 
  -8   7  19        3.16      -41.87     41.87 o 
  -7   7  19        0.41      -36.77     36.77 o 
  -6   7  19        9.74       36.60     31.60 o 
  -5   7  19      400.52      415.05     52.22 o 
  -4   7  19      536.39      577.65     45.02 o 
  -3   7  19        1.30      -15.44     26.75 o 
  -2   7  19      100.58       68.65     27.55 o 
  -1   7  19      219.61      176.24     27.08 o 
   0   7  19       12.91       25.16     34.14 o 
   1   7  19        1.17       25.54     24.45 o 
   2   7  19      317.61      325.90     32.10 o 
   3   7  19      152.78      158.36     23.54 o 
   4   7  19        7.85        3.67     22.86 o 
   5   7  19       47.09       -9.34     22.46 o 
   6   7  19       25.90      -25.11     25.11 o 
   7   7  19        0.39      -40.24     60.97 o 
   8   7  19        4.26       -2.46     49.17 o 
   9   7  19      171.19      184.72     68.67 o 
  10   7  19      311.39      458.12    103.96 o 
  -9   8  19       64.71      143.61     40.71 o 
  -8   8  19      250.75      323.73     90.07 o 
  -7   8  19      346.37      353.58     91.11 o 
  -6   8  19      252.93      300.30     51.10 o 
  -5   8  19       13.20       48.47    100.12 o 
  -4   8  19       25.67       53.26     25.91 o 
  -3   8  19       57.74       65.55     31.06 o 
  -2   8  19      114.46      125.56     27.01 o 
  -1   8  19      263.55      265.82     32.50 o 
   0   8  19      558.31      554.98     41.64 o 
   1   8  19      189.80      191.60     25.97 o 
   2   8  19        9.41       10.36     23.11 o 
   3   8  19        1.49       17.79     22.70 o 
   4   8  19       50.85       40.73     25.38 o 
   5   8  19        0.38       37.13     65.78 o 
   6   8  19       82.65       66.97     53.33 o 
   7   8  19       79.19       82.80     45.07 o 
   8   8  19      223.45      240.90     70.22 o 
   9   8  19      162.56      271.63     85.56 o 
  -7   9  19      219.43      279.61     43.03 o 
  -6   9  19      420.41      397.87     59.13 o 
  -5   9  19      355.45      332.32     49.85 o 
  -4   9  19      333.08      387.62     57.48 o 
  -3   9  19      183.39      233.05     43.84 o 
  -2   9  19      483.18      525.18     44.97 o 
  -1   9  19      667.01      672.81     47.41 o 
   0   9  19      198.68      194.52     32.23 o 
   1   9  19      266.25      295.37     36.94 o 
   2   9  19      254.22      251.91     43.08 o 
   3   9  19       44.52       12.08     31.73 o 
   4   9  19      179.41      271.74     48.86 o 
   5   9  19      551.00      597.36     94.03 o 
   6   9  19       50.41       93.50     54.80 o 
   7   9  19      106.72      139.85     62.17 o 
  -5  10  19       46.21       51.95     37.10 o 
  -4  10  19       22.12       10.88     45.35 o 
  -3  10  19      103.55       41.58     29.52 o 
  -2  10  19       10.02        7.42     36.31 o 
  -1  10  19      168.43      221.65     35.40 o 
   0  10  19        0.47       72.30     29.80 o 
   1  10  19      196.36      210.04     33.19 o 
   2  10  19       16.99       45.93     27.60 o 
   3  10  19       40.88       77.09     30.72 o 
   4  10  19        9.02       29.73     35.04 o 
 -13   0  20        2.36      106.09     54.28 o 
 -12   0  20       73.20       51.83     44.30 o 
 -11   0  20        7.65       50.10     41.69 o 
 -10   0  20      547.39      544.20     62.00 o 
  -9   0  20       85.74      129.32     44.19 o 
  -8   0  20      471.44      476.08     55.24 o 
  -7   0  20      470.21      355.80     80.99 o 
  -6   0  20       91.60      161.61     37.59 o 
  -5   0  20        7.01       53.38     29.82 o 
  -4   0  20       43.19       32.52     26.65 o 
  -3   0  20       11.58       31.70     32.91 o 
  -2   0  20     1194.43     1170.41     96.60 o 
  -1   0  20     4004.71     3939.31    122.13 o 
   0   0  20     3704.51     3551.52    115.94 o 
   1   0  20      206.99      269.64     52.44 o 
   2   0  20       35.72       18.28     34.48 o 
   3   0  20       80.91       72.42     11.91 o 
   4   0  20      155.20      141.35     31.07 o 
   5   0  20     2890.89     2849.10    154.99 o 
   6   0  20     5580.87     5774.06    235.68 o 
   7   0  20       15.36       85.48     51.07 o 
   8   0  20     1182.15      985.90    102.14 o 
   9   0  20       62.19       84.67     48.07 o 
  10   0  20       14.51       17.42     48.35 o 
  11   0  20      189.60      127.79     59.14 o 
  12   0  20      745.49      787.30    102.92 o 
  13   0  20      164.75      175.87     63.70 o 
 -13   1  20       37.41      171.22     37.79 o 
 -12   1  20      345.31      452.69     54.74 o 
 -11   1  20       14.42       15.97     27.26 o 
 -10   1  20        4.04       35.12     34.20 o 
  -9   1  20       44.16       45.65     27.38 o 
  -8   1  20        8.70      -24.34     24.34 o 
  -7   1  20      164.27      214.14     29.71 o 
  -6   1  20     2975.42     2771.32     78.68 o 
  -5   1  20     4452.06     4255.69     95.39 o 
  -4   1  20      178.94      181.92     24.29 o 
  -3   1  20      228.13      267.20     37.55 o 
  -2   1  20       86.08      100.83     29.53 o 
  -1   1  20     1063.97     1169.85     65.15 o 
   0   1  20     3273.15     3245.19     78.31 o 
   1   1  20     5646.28     5675.26    176.58 o 
   2   1  20     2988.32     2746.98    104.31 o 
   3   1  20      321.81      289.85     18.71 o 
   4   1  20      569.12      614.55     46.06 o 
   5   1  20        1.35       -3.82     24.01 o 
   6   1  20     1123.31     1124.92     71.80 o 
   7   1  20     1423.91     1578.13     87.05 o 
   8   1  20     3361.38     3594.59    133.73 o 
   9   1  20      390.64      468.43     52.98 o 
  10   1  20       14.43       94.65     34.88 o 
  11   1  20       62.33       59.84     35.34 o 
  12   1  20        0.56       90.80    132.66 o 
  13   1  20       28.30      -36.53     36.53 o 
 -13   2  20       26.16       29.03     42.08 o 
 -12   2  20        6.47       45.41     30.17 o 
 -11   2  20      296.93      278.06     37.46 o 
 -10   2  20      261.30      271.73     36.59 o 
  -9   2  20       28.66       65.38     24.33 o 
  -8   2  20      114.78       95.50     24.46 o 
  -7   2  20       80.28       75.11     24.18 o 
  -6   2  20      614.51      609.27     38.56 o 
  -5   2  20      540.52      491.72     35.28 o 
  -4   2  20     2125.89     2087.38     64.43 o 
  -3   2  20     1637.46     1465.04     63.45 o 
  -2   2  20       45.25       40.57     14.05 o 
  -1   2  20     1056.20     1033.19     61.25 o 
   0   2  20      495.55      485.23     32.00 o 
   1   2  20      337.22      295.31     38.26 o 
   2   2  20     1558.15     1695.28     81.24 o 
   3   2  20     1690.69     1581.32     64.70 o 
   4   2  20       50.59       10.54     21.39 o 
   5   2  20      408.13      393.03     65.48 o 
   6   2  20       76.38       21.24     28.32 o 
   7   2  20        3.89      -29.16     58.51 o 
   8   2  20      524.77      547.12     64.49 o 
   9   2  20     1110.82     1196.15     79.73 o 
  10   2  20      181.11      282.06     88.49 o 
  11   2  20       12.29       43.92     35.02 o 
  12   2  20        5.44       53.29     55.55 o 
  13   2  20       37.42       49.25     35.94 o 
 -13   3  20       41.02       71.07     31.51 o 
 -12   3  20      200.60      270.33     39.90 o 
 -11   3  20      168.59      173.16     31.56 o 
 -10   3  20      341.40      377.03     38.58 o 
  -9   3  20     1194.72     1159.81     58.27 o 
  -8   3  20     1451.67     1404.06     60.18 o 
  -7   3  20      742.49      725.80     44.17 o 
  -6   3  20     1328.21     1255.79     52.86 o 
  -5   3  20     2532.06     2468.90     78.09 o 
  -4   3  20     1692.48     1621.19     67.73 o 
  -3   3  20     2230.87     2259.75     77.98 o 
  -2   3  20     3529.33     3324.61     91.91 o 
  -1   3  20      535.70      488.99     38.56 o 
   0   3  20      736.49      716.99     21.97 o 
   1   3  20      875.65      869.05     36.18 o 
   2   3  20     1413.76     1394.72     61.75 o 
   3   3  20     2677.45     2492.11     82.39 o 
   4   3  20     3111.79     3117.58    125.06 o 
   5   3  20     3626.21     3533.40    184.76 o 
   6   3  20     1222.52     1180.18    110.33 o 
   7   3  20        6.63       -7.65     43.10 o 
   8   3  20      283.59      348.42     47.29 o 
   9   3  20      367.83      308.72     71.25 o 
  10   3  20      406.62      503.32     57.67 o 
  11   3  20      467.39      613.22     64.34 o 
  12   3  20      128.00      307.32     84.67 o 
 -12   4  20       55.68      150.72     57.92 o 
 -11   4  20      111.70      152.35     31.79 o 
 -10   4  20       42.39       31.29     33.43 o 
  -9   4  20        0.50       37.98     24.63 o 
  -8   4  20       41.79       49.80     27.61 o 
  -7   4  20       16.68       40.75     23.81 o 
  -6   4  20      222.96      258.44     28.97 o 
  -5   4  20      706.79      730.96     73.59 o 
  -4   4  20      816.13      795.38     49.70 o 
  -3   4  20       53.82       67.13     23.05 o 
  -2   4  20       55.78       68.55     25.98 o 
  -1   4  20      650.04      622.52     27.91 o 
   0   4  20     1041.96      940.16     29.04 o 
   1   4  20      301.06      294.40     18.49 o 
   2   4  20      411.07      352.87     34.24 o 
   3   4  20       21.77       23.09     25.32 o 
   4   4  20        3.75       12.56     23.15 o 
   5   4  20      554.83      524.79     47.90 o 
   6   4  20       21.19       58.51     43.63 o 
   7   4  20       10.90      -39.86     48.65 o 
   8   4  20        0.51       -7.70     46.30 o 
   9   4  20       10.11       74.11     60.45 o 
  10   4  20       51.84       40.70     53.09 o 
  11   4  20        5.52       59.75     64.70 o 
  12   4  20       55.50      170.06     68.26 o 
 -12   5  20       60.75      226.87     60.00 o 
 -11   5  20      339.59      203.67     48.42 o 
 -10   5  20       50.18       70.92     37.04 o 
  -9   5  20        0.66      -16.25     29.31 o 
  -8   5  20       21.81       -9.64     19.80 o 
  -7   5  20        3.55       10.72     21.22 o 
  -6   5  20       36.26       81.94     36.41 o 
  -5   5  20      353.03      333.93     36.50 o 
  -4   5  20      148.57      170.79     34.50 o 
  -3   5  20      487.96      441.62     38.07 o 
  -2   5  20       45.48       84.92     17.55 o 
  -1   5  20        0.14       44.17     15.18 o 
   0   5  20     1190.09     1120.60     39.13 o 
   1   5  20     1160.73     1156.27     36.96 o 
   2   5  20       91.64      107.20     16.84 o 
   3   5  20      255.51      265.22     31.52 o 
   4   5  20      374.94      360.18     35.68 o 
   5   5  20       57.38       38.29     28.79 o 
   6   5  20       99.04       83.76     53.81 o 
   7   5  20       22.54       97.52     50.56 o 
   8   5  20        5.99       33.22     50.15 o 
   9   5  20        4.19       31.64     54.70 o 
  10   5  20       67.83       15.17     53.71 o 
  11   5  20        4.27       43.70     63.61 o 
 -11   6  20       35.53      173.68     69.62 o 
 -10   6  20        7.05       -1.24     33.77 o 
  -9   6  20      125.62      115.23     30.82 o 
  -8   6  20       21.80       41.75     27.88 o 
  -7   6  20       10.26       49.07     25.57 o 
  -6   6  20       72.58       70.01     26.01 o 
  -5   6  20       39.47       88.64     32.00 o 
  -4   6  20       14.39       79.41     25.08 o 
  -3   6  20      462.59      433.21     33.13 o 
  -2   6  20       12.83       14.14     14.92 o 
  -1   6  20      172.67      179.00     27.29 o 
   0   6  20      471.07      444.21     39.82 o 
   1   6  20       64.26       57.42     14.97 o 
   2   6  20       50.30       84.52     16.28 o 
   3   6  20      392.96      377.82     30.11 o 
   4   6  20      571.56      542.91     42.93 o 
   5   6  20       54.50       42.98     24.52 o 
   6   6  20       85.31       80.51     32.36 o 
   7   6  20       25.55      -63.65     63.65 o 
   8   6  20      248.96      254.11     72.10 o 
   9   6  20      151.08      314.64     81.60 o 
  10   6  20        1.65       83.77     65.51 o 
 -10   7  20      391.04      475.51     92.24 o 
  -9   7  20     1317.63     1343.70     96.30 o 
  -8   7  20      929.22     1023.00    105.30 o 
  -7   7  20      724.71      695.61     81.52 o 
  -6   7  20      355.39      371.87     55.02 o 
  -5   7  20        3.04       66.03     57.34 o 
  -4   7  20      727.96      687.53     47.08 o 
  -3   7  20     1473.44     1487.41     78.20 o 
  -2   7  20     1597.58     1650.86     66.71 o 
  -1   7  20      531.39      537.74     38.69 o 
   0   7  20       85.95       75.69     21.86 o 
   1   7  20      378.38      271.17     30.32 o 
   2   7  20     1179.89     1067.81     47.32 o 
   3   7  20     2050.37     2061.50     65.75 o 
   4   7  20     1942.73     1995.23     77.62 o 
   5   7  20      605.05      720.31     49.44 o 
   6   7  20      187.90      220.74     34.25 o 
   7   7  20       15.29       49.81     26.91 o 
   8   7  20       23.62      -17.33     50.88 o 
   9   7  20      158.85      213.51     75.21 o 
  -9   8  20        0.66      -40.06     40.06 o 
  -8   8  20        4.26      -20.89     40.92 o 
  -7   8  20       12.55      -35.93     38.03 o 
  -6   8  20       31.59       61.08     56.95 o 
  -5   8  20      283.32      298.72     48.89 o 
  -4   8  20      498.68      447.80     44.20 o 
  -3   8  20      506.27      477.90     49.92 o 
  -2   8  20        5.81       15.94     28.52 o 
  -1   8  20      274.03      250.63     32.12 o 
   0   8  20      389.70      417.26     36.94 o 
   1   8  20       66.60       68.63     24.31 o 
   2   8  20      272.85      328.29     37.18 o 
   3   8  20      612.54      656.84     47.44 o 
   4   8  20       17.28       13.20     32.61 o 
   5   8  20      364.80      363.04     49.05 o 
   6   8  20      183.48      120.45     32.58 o 
   7   8  20        0.57      -23.18     66.52 o 
   8   8  20       76.27       78.79     63.91 o 
  -7   9  20      138.24      165.80     46.29 o 
  -6   9  20      143.45      237.77     51.30 o 
  -5   9  20      167.28      254.11     52.89 o 
  -4   9  20       27.15      123.57     40.25 o 
  -3   9  20       30.37       25.20     27.02 o 
  -2   9  20        1.23       20.40     25.71 o 
  -1   9  20       83.83      103.17     27.38 o 
   0   9  20      308.39      230.58     33.35 o 
   1   9  20      241.03      254.75     35.53 o 
   2   9  20       56.04      126.08     26.97 o 
   3   9  20       37.06       83.25     57.04 o 
   4   9  20        2.88       23.26    117.14 o 
   5   9  20        2.01      -59.14     59.14 o 
   6   9  20       25.49       22.66     52.56 o 
  -4  10  20       10.12      117.18     61.44 o 
  -3  10  20        5.30       16.65     63.14 o 
  -2  10  20      174.54      150.01     38.68 o 
  -1  10  20      300.13      410.84     54.27 o 
   0  10  20      137.82      158.93     42.04 o 
   1  10  20       75.03       63.33     36.23 o 
   2  10  20       20.51       36.88     35.10 o 
   3  10  20        5.30       24.29     42.57 o 
 -13   1  21      314.27      330.99     42.27 o 
 -12   1  21      360.00      465.62     48.83 o 
 -11   1  21      506.58      498.33     65.98 o 
 -10   1  21      513.48      554.00     44.89 o 
  -9   1  21      770.68      831.36     50.96 o 
  -8   1  21     1114.27     1060.81     53.79 o 
  -7   1  21     2679.27     2717.11     81.48 o 
  -6   1  21     1238.04     1213.21     54.05 o 
  -5   1  21      585.68      588.93     38.36 o 
  -4   1  21     1015.72     1070.99     47.47 o 
  -3   1  21     1034.04     1009.00     65.57 o 
  -2   1  21     3432.19     3220.69    113.17 o 
  -1   1  21     3616.09     3651.88    151.33 o 
   0   1  21     2237.66     2213.46     65.99 o 
   1   1  21     1735.98     1805.31     85.92 o 
   2   1  21      628.80      643.94     52.65 o 
   3   1  21      615.36      649.77     97.74 o 
   4   1  21      743.72      733.69     47.88 o 
   5   1  21     2079.44     2105.19     96.27 o 
   6   1  21     1497.85     1625.17    143.43 o 
   7   1  21      864.00      882.69     77.31 o 
   8   1  21       42.61       93.32     40.29 o 
   9   1  21       30.44       23.38     29.47 o 
  10   1  21      143.11      200.60    110.85 o 
  11   1  21      303.29      313.63     78.12 o 
  12   1  21      215.93      228.44     80.19 o 
 -13   2  21       40.63       44.20     32.12 o 
 -12   2  21        1.80      -12.51     32.44 o 
 -11   2  21       64.49       96.11     31.13 o 
 -10   2  21       56.72       76.11     28.29 o 
  -9   2  21      300.71      311.18     59.93 o 
  -8   2  21      311.31      290.73     33.10 o 
  -7   2  21        0.66       12.49     21.53 o 
  -6   2  21       72.75       52.93     21.92 o 
  -5   2  21       11.96       32.07     19.92 o 
  -4   2  21        5.71       -4.79     21.31 o 
  -3   2  21      772.82      710.94     45.78 o 
  -2   2  21     2485.45     2536.34     99.67 o 
  -1   2  21      985.86      910.26     66.94 o 
   0   2  21       76.02       63.72     18.89 o 
   1   2  21      144.16      122.85     29.51 o 
   2   2  21       13.09        6.72     17.61 o 
   3   2  21      139.61      171.77     27.77 o 
   4   2  21      242.99      192.51     29.83 o 
   5   2  21      232.53      278.56     60.16 o 
   6   2  21      398.17      390.84     69.93 o 
   7   2  21      431.02      480.18     52.23 o 
   8   2  21        1.52       20.88     31.58 o 
   9   2  21        3.02      -10.71     28.72 o 
  10   2  21      136.88      119.66     43.29 o 
  11   2  21      142.66      179.31     44.51 o 
  12   2  21       44.69       59.48     41.28 o 
 -12   3  21      145.74      131.92     46.85 o 
 -11   3  21        0.74       24.36     28.71 o 
 -10   3  21      137.16      119.77     32.83 o 
  -9   3  21      112.35      121.86     28.74 o 
  -8   3  21      454.19      462.75     37.62 o 
  -7   3  21     1020.68      995.39     51.12 o 
  -6   3  21      473.99      511.67     37.11 o 
  -5   3  21       16.43       -7.27     18.58 o 
  -4   3  21      750.56      690.10     46.71 o 
  -3   3  21      137.26      104.02     24.73 o 
  -2   3  21     1561.01     1476.78     74.12 o 
  -1   3  21     1453.47     1304.62     42.73 o 
   0   3  21      794.69      778.21     39.66 o 
   1   3  21       28.49       32.22     17.62 o 
   2   3  21      528.49      574.27     52.19 o 
   3   3  21      227.20      140.77     31.73 o 
   4   3  21      268.53      275.65     35.90 o 
   5   3  21     1993.06     1896.61     77.37 o 
   6   3  21     1540.37     1634.29    130.00 o 
   7   3  21      689.07      823.90     99.24 o 
   8   3  21       25.42        2.62     25.97 o 
   9   3  21      229.37      268.52     46.33 o 
  10   3  21        0.23       46.64     33.16 o 
  11   3  21      330.22      414.45     55.03 o 
  12   3  21      260.67      452.03     96.39 o 
 -12   4  21        8.97       28.63     48.06 o 
 -11   4  21        6.43       82.27     35.78 o 
 -10   4  21        7.09      107.51     29.50 o 
  -9   4  21      150.90      199.69     31.05 o 
  -8   4  21      149.74      161.69     28.26 o 
  -7   4  21      109.07      144.22     26.96 o 
  -6   4  21      547.12      551.77     36.97 o 
  -5   4  21       40.67       62.02     25.53 o 
  -4   4  21       38.70       44.92     30.28 o 
  -3   4  21      121.03      145.09     27.75 o 
  -2   4  21     1390.21     1420.08     51.33 o 
  -1   4  21       79.53       75.48     11.85 o 
   0   4  21     3791.15     3645.39     59.03 o 
   1   4  21     2623.52     2561.10     61.82 o 
   2   4  21      424.15      411.87     30.84 o 
   3   4  21      122.35      104.24     26.99 o 
   4   4  21      754.23      715.69     50.99 o 
   5   4  21      179.37      182.42     28.23 o 
   6   4  21       93.24      108.67     53.74 o 
   7   4  21      824.76      943.06    106.96 o 
   8   4  21      344.26      465.91     82.11 o 
   9   4  21       22.02       -2.23     47.99 o 
  10   4  21      106.70      101.71     59.85 o 
  11   4  21      207.92      221.68     77.78 o 
 -11   5  21      551.94      575.17     60.34 o 
 -10   5  21      776.77      930.39     67.78 o 
  -9   5  21      556.01      587.57     53.17 o 
  -8   5  21       89.22       30.30     32.44 o 
  -7   5  21       25.44       -0.61     20.57 o 
  -6   5  21     1291.52     1322.95     68.48 o 
  -5   5  21     2911.67     2864.55     96.07 o 
  -4   5  21     1226.63     1316.13     64.36 o 
  -3   5  21      949.73     1008.61     71.60 o 
  -2   5  21       33.50       37.34     13.75 o 
  -1   5  21       75.63       67.44     16.38 o 
   0   5  21      177.64      151.13     23.41 o 
   1   5  21     1200.18     1197.44     37.45 o 
   2   5  21     2604.09     2375.67     86.72 o 
   3   5  21     1230.66     1229.48     60.63 o 
   4   5  21      698.12      759.91     49.26 o 
   5   5  21       33.84       -4.38     23.84 o 
   6   5  21        1.68       -7.01     24.30 o 
   7   5  21      150.90       81.35     45.01 o 
   8   5  21      763.52      943.35    114.99 o 
   9   5  21      814.02      981.04    118.56 o 
  10   5  21      212.97      196.03     68.02 o 
  11   5  21       28.05      114.01     67.78 o 
 -10   6  21      151.01      134.79     44.63 o 
  -9   6  21      111.59       94.60     31.82 o 
  -8   6  21        2.85      -29.87     32.10 o 
  -7   6  21        2.73        8.79     27.18 o 
  -6   6  21        5.49       87.97     31.25 o 
  -5   6  21      861.40      913.71     57.51 o 
  -4   6  21       26.50       29.40     23.27 o 
  -3   6  21      553.36      566.03     55.62 o 
  -2   6  21        4.52       21.74     15.51 o 
  -1   6  21      168.69      136.88     18.18 o 
   0   6  21      349.98      367.94     26.39 o 
   1   6  21      221.07      276.04     23.15 o 
   2   6  21      206.37      223.60     25.00 o 
   3   6  21      479.91      440.92     51.75 o 
   4   6  21      715.94      760.22     51.38 o 
   5   6  21      150.72      150.13     30.59 o 
   6   6  21      343.86      328.02     42.30 o 
   7   6  21      604.12      586.72     90.07 o 
   8   6  21      362.98      377.41     85.88 o 
   9   6  21       79.94      -24.68     55.90 o 
  10   6  21      238.63      270.40     86.97 o 
  -9   7  21       86.36       56.03     42.20 o 
  -8   7  21      381.19      435.31     59.48 o 
  -7   7  21       86.61       61.08     39.47 o 
  -6   7  21       74.96       74.44     60.88 o 
  -5   7  21      265.91      268.69     50.11 o 
  -4   7  21       14.29       15.98     33.52 o 
  -3   7  21       49.50       68.64     53.58 o 
  -2   7  21      421.24      418.57     58.18 o 
  -1   7  21      363.21      347.65     33.33 o 
   0   7  21       68.14      107.77     34.82 o 
   1   7  21       22.30       42.75     22.46 o 
   2   7  21       41.57       32.02     19.38 o 
   3   7  21       34.96      105.46     22.38 o 
   4   7  21        6.47       55.05     32.15 o 
   5   7  21        4.76      -18.86     24.81 o 
   6   7  21       54.00       78.99     29.05 o 
   7   7  21       78.73       25.54     44.89 o 
   8   7  21        9.12      -68.15     68.15 o 
   9   7  21        4.08      -28.90     52.92 o 
  -8   8  21       30.43      100.82     42.66 o 
  -7   8  21       34.73       40.58     38.17 o 
  -6   8  21        2.40      -39.73     39.73 o 
  -5   8  21       78.59       91.23     68.57 o 
  -4   8  21      373.42      411.21     88.62 o 
  -3   8  21      273.70      163.97     54.24 o 
  -2   8  21      178.88      224.19     61.12 o 
  -1   8  21      182.08      176.64     36.65 o 
   0   8  21       89.38       92.43     30.12 o 
   1   8  21       10.63       -2.24     61.12 o 
   2   8  21       19.56      100.58     44.38 o 
   3   8  21        7.48      -11.79     25.92 o 
   4   8  21        6.58       38.20     42.36 o 
   5   8  21        2.99       12.70     32.47 o 
   6   8  21       16.66       31.76     31.78 o 
   7   8  21       56.81       -8.83     51.75 o 
  -6   9  21      128.29      199.97     47.15 o 
  -5   9  21      349.80      343.69     66.04 o 
  -4   9  21      655.32      651.02     93.07 o 
  -3   9  21     1225.25     1266.99    124.47 o 
  -2   9  21      899.46      749.84     96.06 o 
  -1   9  21      618.78      513.84     86.37 o 
   0   9  21      320.19      338.09     74.34 o 
   1   9  21      218.41      165.28     55.72 o 
   2   9  21      371.27      384.56     85.46 o 
   3   9  21      339.42      374.04     56.09 o 
   4   9  21      307.18      451.61     83.50 o 
   5   9  21      460.58      430.27     82.41 o 
  -2  10  21       95.92      106.36     60.17 o 
  -1  10  21        3.64      109.87     63.33 o 
   0  10  21        0.63       56.49     52.01 o 
   1  10  21        0.53      -30.15     48.86 o 
 -13   0  22        7.13      -38.15     44.81 o 
 -12   0  22        0.49       -0.83     39.61 o 
 -11   0  22        2.83        8.70     47.91 o 
 -10   0  22        3.98       33.98     40.63 o 
  -9   0  22       22.89      -13.58     35.28 o 
  -8   0  22       91.68      132.76     50.43 o 
  -7   0  22      527.97      629.05     60.81 o 
  -6   0  22       25.58      -19.80     29.82 o 
  -5   0  22     1721.78     1795.13     90.47 o 
  -4   0  22      340.55      392.66     65.36 o 
  -3   0  22       22.26       31.96     33.13 o 
  -2   0  22       50.04        3.20     36.57 o 
  -1   0  22     3446.56     3240.03    162.61 o 
   0   0  22      222.55      209.47     36.74 o 
   1   0  22     1830.09     1692.03    121.86 o 
   2   0  22     1609.14     1590.49    114.33 o 
   3   0  22      530.15      432.33     62.32 o 
   4   0  22      154.52       27.81     42.80 o 
   5   0  22      422.71      393.16     45.78 o 
   6   0  22       57.36       64.54     46.68 o 
   7   0  22        6.52       23.54     46.06 o 
   8   0  22        9.88       50.12     50.94 o 
   9   0  22     2294.64     2312.96    162.85 o 
  10   0  22      170.30      246.88     64.34 o 
  11   0  22       27.25       71.67     56.26 o 
  12   0  22       46.21       24.93     53.31 o 
 -13   1  22        0.47        3.50     33.37 o 
 -12   1  22        3.94       41.17     36.02 o 
 -11   1  22      130.99      145.07     35.70 o 
 -10   1  22      409.03      502.64     54.36 o 
  -9   1  22      683.01      723.39     49.61 o 
  -8   1  22      695.26      689.21     45.16 o 
  -7   1  22       10.15       12.11     25.31 o 
  -6   1  22        8.70       28.85     20.63 o 
  -5   1  22        0.58       30.54     21.57 o 
  -4   1  22      337.13      410.94     40.24 o 
  -3   1  22     3924.45     3711.11    126.61 o 
  -2   1  22     5043.59     4778.74    143.87 o 
  -1   1  22     1554.17     1554.26     78.65 o 
   0   1  22        0.58       14.22     20.10 o 
   1   1  22      686.17      754.52     59.27 o 
   2   1  22       35.38        5.64     46.20 o 
   3   1  22     1140.87     1090.22     71.89 o 
   4   1  22     2924.79     2950.61     94.09 o 
   5   1  22      931.39      882.98     75.05 o 
   6   1  22        1.86      -15.86     30.26 o 
   7   1  22     2195.34     2285.40    221.00 o 
   8   1  22        1.63       21.81     33.36 o 
   9   1  22      847.36      833.03     73.06 o 
  10   1  22      802.20      877.23     75.29 o 
  11   1  22      698.42      817.35     75.05 o 
  12   1  22      181.60      228.00     46.36 o 
 -12   2  22       29.30       49.38     30.69 o 
 -11   2  22      296.94      323.48     39.27 o 
 -10   2  22      272.18      276.80     36.56 o 
  -9   2  22       27.56       82.94     25.83 o 
  -8   2  22       83.47      114.33     25.99 o 
  -7   2  22       57.37       63.87     25.38 o 
  -6   2  22       49.25       54.09     21.40 o 
  -5   2  22      319.49      309.87     31.36 o 
  -4   2  22      201.04      198.84     30.81 o 
  -3   2  22       98.92      111.53     60.63 o 
  -2   2  22      492.60      526.24     51.07 o 
  -1   2  22      132.98      106.68     36.40 o 
   0   2  22      110.31       94.45     19.11 o 
   1   2  22      241.20      228.74     30.28 o 
   2   2  22     2765.67     2894.74    112.38 o 
   3   2  22      910.73      854.86     50.80 o 
   4   2  22        8.74      -29.33     29.33 o 
   5   2  22      372.79      393.95     40.19 o 
   6   2  22      257.64      278.84     64.89 o 
   7   2  22      237.66      376.46     51.54 o 
   8   2  22       63.57       84.86     36.11 o 
   9   2  22      118.70      177.39     41.08 o 
  10   2  22       35.37       42.11     46.94 o 
  11   2  22       37.34       65.59     35.76 o 
  12   2  22       75.64       92.47     39.12 o 
 -12   3  22      129.21      182.07     35.94 o 
 -11   3  22       98.74       86.04     39.27 o 
 -10   3  22      318.16      219.05     31.93 o 
  -9   3  22      325.71      360.11     37.50 o 
  -8   3  22      175.94      192.72     30.15 o 
  -7   3  22      847.92      831.26     48.41 o 
  -6   3  22     2005.84     1944.69     68.72 o 
  -5   3  22     2287.63     2091.76     82.80 o 
  -4   3  22      724.30      680.88     48.51 o 
  -3   3  22      271.08      245.12     37.84 o 
  -2   3  22     1938.46     1813.34     92.45 o 
  -1   3  22     1081.18     1111.31     66.68 o 
   0   3  22     2381.65     2305.75     69.18 o 
   1   3  22     3702.41     3590.29    110.71 o 
   2   3  22     1677.75     1741.42     88.53 o 
   3   3  22      170.76      200.09     29.99 o 
   4   3  22      397.24      345.19     36.67 o 
   5   3  22      570.10      521.63     64.12 o 
   6   3  22     1021.48     1054.07    109.62 o 
   7   3  22     2330.54     2700.15    177.00 o 
   8   3  22     1540.09     1801.73    147.19 o 
   9   3  22      240.05      275.97     46.53 o 
  10   3  22       38.44       46.03     33.40 o 
  11   3  22       13.66      -20.59     33.82 o 
  12   3  22       53.05      144.08     68.33 o 
 -12   4  22        1.15       28.19     54.64 o 
 -11   4  22        8.37       92.02     64.82 o 
 -10   4  22       14.39       60.72     27.85 o 
  -9   4  22       62.03       71.92     26.38 o 
  -8   4  22      188.65      223.45     36.14 o 
  -7   4  22       17.40        5.23     20.80 o 
  -6   4  22      160.86      143.71     28.59 o 
  -5   4  22       16.84       32.72     23.96 o 
  -4   4  22      472.72      478.73     41.23 o 
  -3   4  22       51.86       77.13     60.90 o 
  -2   4  22        6.46       43.49     29.60 o 
  -1   4  22      792.77      836.10     58.51 o 
   0   4  22       41.82       36.70     25.32 o 
   1   4  22       13.23      -11.73     20.98 o 
   2   4  22        0.19      -14.47     20.72 o 
   3   4  22        7.69      -57.28     57.28 o 
   4   4  22       86.91       33.33     24.90 o 
   5   4  22       71.85       72.61     24.58 o 
   6   4  22       44.79        7.82     32.83 o 
   7   4  22       95.18      144.61     63.04 o 
   8   4  22       21.41       43.97     65.58 o 
   9   4  22       25.31       78.36     56.44 o 
  10   4  22       37.44      114.30     55.55 o 
  11   4  22       18.48      -62.37     70.48 o 
 -11   5  22        7.47       68.42     44.74 o 
 -10   5  22       12.11       -3.96     32.80 o 
  -9   5  22       36.01       16.17     30.03 o 
  -8   5  22      184.83      152.96     33.02 o 
  -7   5  22       10.56       66.30     32.84 o 
  -6   5  22        1.12       77.08     28.23 o 
  -5   5  22        9.29       14.39     25.92 o 
  -4   5  22      273.13      183.72     32.30 o 
  -3   5  22       96.72      110.21     62.58 o 
  -2   5  22      275.68      290.44     40.04 o 
  -1   5  22     1164.78     1081.35     66.75 o 
   0   5  22       61.96       64.82     24.71 o 
   1   5  22      305.60      244.00     25.89 o 
   2   5  22       34.80       43.88     19.65 o 
   3   5  22       73.89      188.97     38.16 o 
   4   5  22       49.42      114.68     30.34 o 
   5   5  22       67.56       22.63     25.56 o 
   6   5  22       18.86       33.16     24.95 o 
   7   5  22       36.96       37.46     46.18 o 
   8   5  22        0.83      127.92     62.09 o 
   9   5  22       36.42       80.76     61.24 o 
  10   5  22      101.57        3.24     56.12 o 
 -10   6  22        0.25       66.24     41.33 o 
  -9   6  22       24.45       15.41    106.03 o 
  -8   6  22       17.86      135.92     44.18 o 
  -7   6  22      534.40      503.68     62.35 o 
  -6   6  22      283.26      239.88     36.69 o 
  -5   6  22      124.74      123.95     31.47 o 
  -4   6  22       77.58       30.21     62.67 o 
  -3   6  22       24.66       61.93     55.80 o 
  -2   6  22      662.01      548.09     80.37 o 
  -1   6  22      279.07      317.27     68.23 o 
   0   6  22      150.03      164.98     57.62 o 
   1   6  22       41.87       26.79     24.88 o 
   2   6  22      206.72      204.43     34.85 o 
   3   6  22      139.44      153.39     30.96 o 
   4   6  22       99.90       91.96     34.41 o 
   5   6  22      111.74      164.88     31.14 o 
   6   6  22      203.30      215.23     34.82 o 
   7   6  22       28.52       28.82     25.54 o 
   8   6  22       14.81      -50.80     50.80 o 
   9   6  22        4.02      -23.92     63.13 o 
  -9   7  22        4.95       51.76     43.19 o 
  -8   7  22      107.07      226.03     57.54 o 
  -7   7  22      339.77      385.41     56.99 o 
  -6   7  22     1035.16     1088.49     85.05 o 
  -5   7  22      857.70      903.86     98.46 o 
  -4   7  22      520.65      538.40     87.11 o 
  -3   7  22      813.35      720.60     94.00 o 
  -2   7  22      398.46      428.01     78.75 o 
  -1   7  22      391.99      447.91     79.82 o 
   0   7  22     1716.17     1700.41    134.32 o 
   1   7  22     1557.09     1748.71    138.89 o 
   2   7  22      818.51      865.90     47.34 o 
   3   7  22      209.63      213.55     32.72 o 
   4   7  22        6.19       48.06     27.30 o 
   5   7  22      166.40      161.52     34.28 o 
   6   7  22      516.40      531.24     48.26 o 
   7   7  22      729.27      857.38     59.53 o 
   8   7  22      670.22      780.88     98.15 o 
  -7   8  22       29.71      -13.10     43.19 o 
  -6   8  22       24.00      -11.37     41.02 o 
  -5   8  22       34.58       27.80     40.10 o 
  -4   8  22      409.36      478.13     87.25 o 
  -3   8  22      176.26      258.63     72.61 o 
  -2   8  22        0.94      -25.00     45.64 o 
  -1   8  22      241.32      247.69     68.78 o 
   0   8  22      135.36      279.65     69.03 o 
   1   8  22       61.41       59.46     49.65 o 
   2   8  22      353.69      399.48     53.29 o 
   3   8  22      150.54      181.19     38.01 o 
   4   8  22       34.03       84.53     36.58 o 
   5   8  22       38.29       84.44     38.22 o 
   6   8  22       79.17       42.99     52.76 o 
   7   8  22        2.97       98.09     60.70 o 
  -5   9  22       40.09       41.03     53.91 o 
  -4   9  22      455.73      532.02     88.61 o 
  -3   9  22      407.25      648.34     98.99 o 
  -2   9  22      314.32      374.96     80.16 o 
  -1   9  22      115.41      192.35     65.34 o 
   0   9  22        8.52       41.18     52.77 o 
   1   9  22       17.44       97.26     61.76 o 
   2   9  22        0.47      -29.57     49.59 o 
   3   9  22       81.91       84.86     40.83 o 
   4   9  22       15.77       -6.11     50.02 o 
 -12   1  23      100.24      198.52     44.52 o 
 -11   1  23        6.19       41.69     37.84 o 
 -10   1  23       12.58       34.79     26.89 o 
  -9   1  23      440.99      413.99     48.25 o 
  -8   1  23      203.87      284.52     33.22 o 
  -7   1  23      221.23      206.58     32.31 o 
  -6   1  23     1698.99     1660.65     64.66 o 
  -5   1  23     1102.73     1171.04     53.77 o 
  -4   1  23     1603.91     1607.80     82.52 o 
  -3   1  23     1625.82     1623.35     86.54 o 
  -2   1  23      670.07      644.70     57.17 o 
  -1   1  23      676.36      601.88     54.37 o 
   0   1  23      150.25      182.68     25.39 o 
   1   1  23     2182.22     2119.61     78.06 o 
   2   1  23     3330.18     3193.68    120.50 o 
   3   1  23     1322.02     1302.01     77.86 o 
   4   1  23      570.11      523.39     65.31 o 
   5   1  23      525.87      450.22     45.70 o 
   6   1  23        2.90        1.55     30.88 o 
   7   1  23      217.55      333.16     48.91 o 
   8   1  23      806.51      870.99     79.88 o 
   9   1  23      933.08     1068.96     88.69 o 
  10   1  23      174.79      239.46     46.68 o 
  11   1  23        8.43       -5.61     45.92 o 
  12   1  23       15.34       64.32     59.88 o 
 -12   2  23      165.63      121.37     34.13 o 
 -11   2  23      167.70      181.31     38.90 o 
 -10   2  23      115.07      164.72     32.86 o 
  -9   2  23      371.14      400.58     39.98 o 
  -8   2  23        0.89      -26.17     26.32 o 
  -7   2  23        2.13       13.28     30.70 o 
  -6   2  23      232.10      284.14     31.36 o 
  -5   2  23      450.09      443.45     43.86 o 
  -4   2  23       14.63       32.40     26.45 o 
  -3   2  23      643.08      592.50     53.46 o 
  -2   2  23      396.77      324.31     43.84 o 
  -1   2  23        2.31      -25.84     25.84 o 
   0   2  23      294.45      320.49     30.21 o 
   1   2  23      963.76      982.73     54.83 o 
   2   2  23      524.42      481.17     51.36 o 
   3   2  23        6.86       18.13     32.43 o 
   4   2  23       82.50      135.55     29.39 o 
   5   2  23       34.58       17.07     24.73 o 
   6   2  23      217.70      147.38     53.75 o 
   7   2  23       21.05       78.15     57.64 o 
   8   2  23       20.52       38.66     31.76 o 
   9   2  23      139.55       52.11     79.44 o 
  10   2  23      185.74      267.43     51.94 o 
  11   2  23      196.13      257.79     52.49 o 
 -12   3  23      240.63      246.13     48.04 o 
 -11   3  23      196.84      267.10     39.34 o 
 -10   3  23      148.96      133.71     31.72 o 
  -9   3  23      177.38      146.55     29.44 o 
  -8   3  23       26.03        6.96     22.86 o 
  -7   3  23        6.78       12.37     23.63 o 
  -6   3  23        2.78       -1.17     29.91 o 
  -5   3  23      486.22      492.00     45.76 o 
  -4   3  23      492.69      522.14     44.42 o 
  -3   3  23      404.29      458.02     51.12 o 
  -2   3  23       17.58       32.13     34.64 o 
  -1   3  23      591.04      548.25     51.61 o 
   0   3  23        2.82        6.78     18.83 o 
   1   3  23     1709.30     1744.46     98.77 o 
   2   3  23     3154.81     3223.05    122.68 o 
   3   3  23     2752.41     2738.60     93.59 o 
   4   3  23      338.76      305.92     36.54 o 
   5   3  23      276.00      176.36     38.09 o 
   6   3  23      773.37      711.30     53.33 o 
   7   3  23        1.40       43.83     56.54 o 
   8   3  23      248.12      258.01     71.30 o 
   9   3  23      343.30      316.30     70.87 o 
  10   3  23        4.09       22.07     43.82 o 
  11   3  23       53.62       -0.67     32.85 o 
 -11   4  23        0.18       60.08     39.69 o 
 -10   4  23       13.80       11.16     35.75 o 
  -9   4  23      117.98      145.09     33.19 o 
  -8   4  23       37.57       52.81     23.38 o 
  -7   4  23      194.52      210.67     32.34 o 
  -6   4  23      732.18      705.87     53.14 o 
  -5   4  23      399.14      361.84     39.25 o 
  -4   4  23       72.15       43.13     24.83 o 
  -3   4  23     1879.23     1934.80     93.33 o 
  -2   4  23      607.54      706.71     58.77 o 
  -1   4  23       90.27      135.07     35.24 o 
   0   4  23        7.67       38.81     28.82 o 
   1   4  23      170.48      153.97     23.74 o 
   2   4  23       12.82       -5.47     22.29 o 
   3   4  23     1280.39     1302.33     65.55 o 
   4   4  23     1684.47     1699.15     75.57 o 
   5   4  23       23.53       58.84     37.21 o 
   6   4  23      194.95      180.83     31.07 o 
   7   4  23      303.61      274.85     67.30 o 
   8   4  23      201.62       42.22     47.35 o 
   9   4  23        0.83       73.50     62.12 o 
  10   4  23      393.44      415.33     90.37 o 
 -10   5  23       40.92       62.34     35.64 o 
  -9   5  23      533.61      376.12     48.00 o 
  -8   5  23     1491.84     1508.86     81.35 o 
  -7   5  23     2219.34     2285.07     95.10 o 
  -6   5  23     1228.84     1219.39     68.47 o 
  -5   5  23      954.99      862.01     79.64 o 
  -4   5  23      641.05      558.12     45.24 o 
  -3   5  23      789.08      701.35     74.86 o 
  -2   5  23     2482.18     2359.91    100.70 o 
  -1   5  23     3022.61     3157.67    116.26 o 
   0   5  23     1357.87     1370.50     77.61 o 
   1   5  23      976.90      973.92     47.08 o 
   2   5  23        0.68       10.61     22.13 o 
   3   5  23      167.78      158.90     36.75 o 
   4   5  23      308.87      325.63     54.68 o 
   5   5  23     1309.74     1355.96     69.88 o 
   6   5  23     1047.96     1091.86     64.69 o 
   7   5  23      139.25      153.05     33.85 o 
   8   5  23        3.38      -23.87     54.65 o 
   9   5  23       16.49       64.51     63.10 o 
  10   5  23       18.97      -64.51     64.51 o 
  -9   6  23        9.29       76.58     47.38 o 
  -8   6  23        3.67      -44.55     44.55 o 
  -7   6  23       43.28       31.13     39.23 o 
  -6   6  23      196.27      156.14     47.47 o 
  -5   6  23      178.85      241.51     53.01 o 
  -4   6  23      209.09      270.82     69.60 o 
  -3   6  23      189.08      238.41     63.18 o 
  -2   6  23      297.33      277.60     68.18 o 
  -1   6  23        0.29       -4.24     43.51 o 
   0   6  23      681.42      692.41     96.11 o 
   1   6  23      721.59      630.19     88.71 o 
   2   6  23      102.45       83.01     33.59 o 
   3   6  23      152.66      182.47     33.53 o 
   4   6  23      233.63      181.17     33.11 o 
   5   6  23       99.62      118.09     31.76 o 
   6   6  23        8.94       23.82     28.65 o 
   7   6  23      233.66      258.48     38.84 o 
   8   6  23      179.70      264.90     47.49 o 
   9   6  23        9.03       22.07     57.59 o 
  -8   7  23        6.76      -20.65     81.46 o 
  -7   7  23        0.27       38.50     40.88 o 
  -6   7  23       73.88      136.32     52.71 o 
  -5   7  23       45.58       52.29     36.77 o 
  -4   7  23      108.95      151.28     68.07 o 
  -3   7  23       45.89       20.07     49.27 o 
  -2   7  23       30.52       89.92     53.77 o 
  -1   7  23       18.41      110.82     57.36 o 
   0   7  23        1.06       19.19     55.47 o 
   1   7  23       83.25      143.63     61.37 o 
   2   7  23      575.26      564.67     47.28 o 
   3   7  23      114.92      207.98     35.45 o 
   4   7  23        0.65       31.17     27.16 o 
   5   7  23        1.47       31.87     26.67 o 
   6   7  23       19.87        7.23     29.40 o 
   7   7  23       17.10       47.56     29.23 o 
   8   7  23        7.43        3.22     30.15 o 
  -6   8  23       77.29      137.77     46.32 o 
  -5   8  23       12.12       53.73     56.80 o 
  -4   8  23       31.85      102.76     61.35 o 
  -3   8  23       37.28       24.50     54.13 o 
  -2   8  23      108.65      180.19     63.46 o 
  -1   8  23       16.39       66.79     59.57 o 
   0   8  23       98.33       21.25     52.11 o 
   1   8  23      103.64      110.05     51.86 o 
   2   8  23       23.36       -8.20     47.97 o 
   3   8  23       77.50       85.04     40.01 o 
   4   8  23       48.56      104.62     37.88 o 
   5   8  23       10.38      100.53     60.31 o 
   6   8  23       20.19      122.47     68.27 o 
  -4   9  23       56.17      110.12     65.53 o 
  -3   9  23       35.00      131.96     63.71 o 
  -2   9  23       65.79      166.84     62.34 o 
  -1   9  23      368.00      487.90     90.92 o 
   0   9  23     1264.96     1457.62    137.88 o 
   1   9  23      457.48      313.93     80.37 o 
   2   9  23      198.11      120.31     61.93 o 
   3   9  23      437.66      480.95     61.36 o 
 -12   0  24        0.44       99.13     95.22 o 
 -11   0  24        4.44      -39.27     39.27 o 
 -10   0  24       35.13       71.68     43.16 o 
  -9   0  24      186.78      239.03     62.63 o 
  -8   0  24      476.70      495.47     58.63 o 
  -7   0  24      460.93      422.38     52.71 o 
  -6   0  24       26.94       54.52     35.90 o 
  -5   0  24      279.19      343.98    102.41 o 
  -4   0  24      845.59      801.21     90.78 o 
  -3   0  24       58.02       29.69     40.92 o 
  -2   0  24     1066.98     1063.56    100.64 o 
  -1   0  24      629.41      562.52     72.39 o 
   0   0  24      162.41      139.48     47.80 o 
   1   0  24      115.48       62.03     30.88 o 
   2   0  24     3526.53     3417.09    181.50 o 
   3   0  24     1650.63     1597.94    129.40 o 
   4   0  24       18.63        3.81     42.57 o 
   5   0  24      318.82      268.86     61.13 o 
   6   0  24      215.23      275.06     45.81 o 
   7   0  24      621.02      652.41     89.09 o 
   8   0  24       64.98      114.50     56.99 o 
   9   0  24      324.83      474.56     86.12 o 
  10   0  24      421.61      461.70     81.90 o 
  11   0  24       15.48       -8.29     49.21 o 
 -12   1  24      388.98      415.81     47.00 o 
 -11   1  24      426.56      426.55     48.52 o 
 -10   1  24      104.55       85.07     29.71 o 
  -9   1  24       88.96       70.20     27.17 o 
  -8   1  24      269.97      270.89     32.68 o 
  -7   1  24      620.91      622.15     45.19 o 
  -6   1  24     1851.63     1784.39     68.53 o 
  -5   1  24     1615.21     1630.43     89.12 o 
  -4   1  24      328.18      312.85     48.87 o 
  -3   1  24       22.44       44.93     28.64 o 
  -2   1  24       54.09       92.78     32.72 o 
  -1   1  24      431.74      471.63     49.34 o 
   0   1  24     3703.67     3700.88     92.05 o 
   1   1  24     2853.33     2799.82     79.91 o 
   2   1  24      966.91      895.96     69.04 o 
   3   1  24       12.54       25.98     52.40 o 
   4   1  24      284.21      232.27     43.65 o 
   5   1  24       27.43       34.51     26.29 o 
   6   1  24     1893.96     1900.16     82.51 o 
   7   1  24     1355.59     1560.78     99.84 o 
   8   1  24      409.55      564.11    107.42 o 
   9   1  24       69.03       95.99     39.37 o 
  10   1  24      207.34      244.08     47.61 o 
  11   1  24        1.72      -30.08     37.91 o 
 -11   2  24       25.04       67.49     31.94 o 
 -10   2  24       84.53       51.09     30.90 o 
  -9   2  24       35.40       67.97     38.09 o 
  -8   2  24       37.86       25.91     25.07 o 
  -7   2  24      179.93      130.01     33.20 o 
  -6   2  24       11.12      -12.18     35.37 o 
  -5   2  24       83.61      106.83     29.50 o 
  -4   2  24       88.71       64.31     28.90 o 
  -3   2  24      300.32      317.22     45.38 o 
  -2   2  24      233.29      226.32     39.66 o 
  -1   2  24      161.50      204.34     38.96 o 
   0   2  24      188.36      229.66     29.66 o 
   1   2  24      194.76      280.07     31.35 o 
   2   2  24      561.37      563.48     55.92 o 
   3   2  24      297.75      326.47     48.79 o 
   4   2  24        4.24       12.59     32.21 o 
   5   2  24      164.31      136.06     36.86 o 
   6   2  24     1018.20     1071.50     64.32 o 
   7   2  24       75.16       34.46     42.70 o 
   8   2  24       65.06       56.58     46.89 o 
   9   2  24       12.39       25.42     34.14 o 
  10   2  24       30.79      133.46    105.47 o 
  11   2  24       86.81      106.70     40.78 o 
 -11   3  24      628.19      667.47     54.50 o 
 -10   3  24      708.51      748.68     52.68 o 
  -9   3  24      174.12      101.27     29.79 o 
  -8   3  24      129.57      167.42     30.63 o 
  -7   3  24        5.61       20.65     23.76 o 
  -6   3  24       28.67       30.92     26.95 o 
  -5   3  24       50.46       81.04     50.40 o 
  -4   3  24      971.97      986.08     72.45 o 
  -3   3  24     2651.49     2575.87    110.57 o 
  -2   3  24     3544.48     3365.89    157.49 o 
  -1   3  24      775.42      734.64     59.59 o 
   0   3  24      124.12      145.68     28.24 o 
   1   3  24      459.30      469.01     36.22 o 
   2   3  24     1502.22     1536.01     76.07 o 
   3   3  24     1484.94     1378.03     84.18 o 
   4   3  24     1894.25     1967.97     81.96 o 
   5   3  24     1028.88     1020.72     62.47 o 
   6   3  24       23.05       50.64     32.38 o 
   7   3  24       24.00      115.38     50.31 o 
   8   3  24        3.60       40.87     56.08 o 
   9   3  24      124.05      145.47     65.68 o 
  10   3  24      240.46      350.81     54.85 o 
 -11   4  24       33.36      -39.03     44.79 o 
 -10   4  24        2.20       -6.39     32.03 o 
  -9   4  24        0.87       25.09     26.28 o 
  -8   4  24       34.24       56.43     25.52 o 
  -7   4  24        1.86      -19.59     29.95 o 
  -6   4  24        2.07       74.87     29.99 o 
  -5   4  24       57.87        7.43     35.17 o 
  -4   4  24       79.34       44.87     32.71 o 
  -3   4  24        0.75      108.09     33.75 o 
  -2   4  24       22.09       71.38     35.19 o 
  -1   4  24      452.70      388.42     46.17 o 
   0   4  24       18.42        4.69     34.66 o 
   1   4  24       31.81        1.53     24.78 o 
   2   4  24        8.26        5.33     21.19 o 
   3   4  24       96.31       60.88     41.72 o 
   4   4  24       38.31       68.50     27.82 o 
   5   4  24       36.73       33.57     30.69 o 
   6   4  24        1.95       80.37     30.95 o 
   7   4  24        9.60       -7.44     47.44 o 
   8   4  24       68.54       11.49     49.28 o 
   9   4  24       29.30      162.92     73.49 o 
  10   4  24       41.10       20.23     51.04 o 
 -10   5  24       38.75      -35.57     35.57 o 
  -9   5  24        1.30       83.90     38.00 o 
  -8   5  24       85.97      106.35     34.48 o 
  -7   5  24        2.41       60.25     34.59 o 
  -6   5  24      101.86       37.51     31.60 o 
  -5   5  24       22.72       65.82     29.10 o 
  -4   5  24      355.98      322.01     46.81 o 
  -3   5  24       37.10       38.46     31.13 o 
  -2   5  24        4.96       31.68     27.84 o 
  -1   5  24       86.27       86.47     36.27 o 
   0   5  24      273.52      258.03     86.36 o 
   1   5  24       66.67      148.11     33.11 o 
   2   5  24       39.69       81.56     25.58 o 
   3   5  24        0.28        0.10     23.51 o 
   4   5  24      131.11       15.10     40.16 o 
   5   5  24        0.89        5.49     28.91 o 
   6   5  24      256.74      238.16     56.79 o 
   7   5  24      249.39      329.10     49.52 o 
   8   5  24       19.07      -44.05     49.59 o 
   9   5  24        7.17       68.29     65.27 o 
  -9   6  24       38.19       16.90     41.48 o 
  -8   6  24        3.12      -11.37     39.53 o 
  -7   6  24        9.60      -13.46     40.11 o 
  -6   6  24       81.13       59.02     38.54 o 
  -5   6  24       56.37       85.50     54.23 o 
  -4   6  24      409.84      541.95     93.25 o 
  -3   6  24       69.18       60.36     47.36 o 
  -2   6  24        0.21       53.08     53.20 o 
  -1   6  24      163.95      232.94     69.26 o 
   0   6  24       46.98       46.30     50.44 o 
   1   6  24      221.94       84.55     52.17 o 
   2   6  24       89.09       85.56     52.00 o 
   3   6  24        3.27       45.10     26.78 o 
   4   6  24        4.97      -17.11     25.31 o 
   5   6  24        1.84       41.14     27.99 o 
   6   6  24        6.39      -28.53     28.53 o 
   7   6  24       81.74      143.73     34.33 o 
   8   6  24      189.65      250.34     41.57 o 
  -7   7  24       15.48       61.08     41.58 o 
  -6   7  24       45.54       -2.07     37.52 o 
  -5   7  24      102.37      168.11     49.16 o 
  -4   7  24      151.57      392.28     85.64 o 
  -3   7  24     1122.89     1109.26    118.71 o 
  -2   7  24     1377.84     1425.79    134.02 o 
  -1   7  24      920.30      979.45    113.92 o 
   0   7  24      140.07      218.66     70.67 o 
   1   7  24        1.69       96.06     59.77 o 
   2   7  24       82.35       99.43     37.27 o 
   3   7  24     1040.92     1174.87     66.06 o 
   4   7  24     1793.61     2005.19     85.23 o 
   5   7  24      717.37      765.59     55.96 o 
   6   7  24      100.18      142.17     57.93 o 
   7   7  24        3.20        5.78     32.22 o 
  -5   8  24       97.41      174.53     68.23 o 
  -4   8  24        8.29      -26.77     51.92 o 
  -3   8  24       60.30      119.43     59.88 o 
  -2   8  24      108.60      121.01     61.86 o 
  -1   8  24      185.48      152.42     69.89 o 
   0   8  24       50.21       62.15     51.35 o 
   1   8  24        0.08       70.81     55.62 o 
   2   8  24       29.89       92.01     57.02 o 
   3   8  24       36.38      100.01     32.57 o 
   4   8  24       31.15      -57.35     57.35 o 
   5   8  24      118.83      157.02     70.62 o 
  -2   9  24       60.81       37.21     52.74 o 
  -1   9  24        7.51       10.73     53.31 o 
   0   9  24      127.56      229.36     73.23 o 
   1   9  24      345.66      465.15     89.94 o 
 -11   1  25       29.62       94.41     32.93 o 
 -10   1  25       49.76      100.29     30.88 o 
  -9   1  25      253.90      254.48     34.56 o 
  -8   1  25      548.87      562.61     44.41 o 
  -7   1  25      315.92      295.06     34.64 o 
  -6   1  25      645.78      645.30     54.79 o 
  -5   1  25      531.97      664.58     52.81 o 
  -4   1  25       13.33       84.06     37.65 o 
  -3   1  25      137.93      138.92     38.78 o 
  -2   1  25      563.57      586.15     55.45 o 
  -1   1  25      918.38      928.90     69.16 o 
   0   1  25     1116.01     1140.59     54.03 o 
   1   1  25      631.78      736.30     44.13 o 
   2   1  25      105.81      133.92     38.91 o 
   3   1  25      191.69      231.73     45.39 o 
   4   1  25      353.28      366.81     50.40 o 
   5   1  25     1380.00     1374.56    147.95 o 
   6   1  25      830.43      782.63     56.74 o 
   7   1  25       57.08      122.08     54.52 o 
   8   1  25      423.65      521.39     60.86 o 
   9   1  25       52.46       49.37     37.06 o 
  10   1  25       10.97       20.27     56.99 o 
  11   1  25       18.90       69.52     43.82 o 
 -11   2  25       36.80      121.86     41.63 o 
 -10   2  25        8.10       50.48     29.82 o 
  -9   2  25       44.91      124.06     31.36 o 
  -8   2  25       69.51       58.61     27.25 o 
  -7   2  25       17.93       47.48     30.34 o 
  -6   2  25      256.62      231.35     38.24 o 
  -5   2  25        7.07       52.42     28.17 o 
  -4   2  25      202.63      189.17     59.51 o 
  -3   2  25       27.87      106.37     36.51 o 
  -2   2  25       44.87        6.63     37.20 o 
  -1   2  25      219.16      262.95     42.03 o 
   0   2  25      537.17      613.79     41.22 o 
   1   2  25      844.94      772.57     44.53 o 
   2   2  25        6.32       -8.93     32.43 o 
   3   2  25      191.21      191.51     41.51 o 
   4   2  25      699.04      698.24     63.32 o 
   5   2  25      145.55      134.52     35.43 o 
   6   2  25        9.30        4.19     33.13 o 
   7   2  25      341.42      432.55     84.01 o 
   8   2  25       36.15       91.41     57.42 o 
   9   2  25      177.12      233.81     47.70 o 
  10   2  25      210.01      316.44     51.62 o 
 -11   3  25       10.26       51.78     32.10 o 
 -10   3  25        4.56       25.81     45.09 o 
  -9   3  25       52.82       73.89     30.39 o 
  -8   3  25       77.33       90.91     27.39 o 
  -7   3  25      230.63      247.90     33.47 o 
  -6   3  25      455.25      421.28     45.60 o 
  -5   3  25       30.11       -9.00     34.12 o 
  -4   3  25      181.25      166.85     43.92 o 
  -3   3  25       64.33      102.04     84.32 o 
  -2   3  25      775.02      847.77     99.64 o 
  -1   3  25     2542.26     2448.43    108.03 o 
   0   3  25     1049.72     1033.34     72.53 o 
   1   3  25      156.43       95.12     21.57 o 
   2   3  25      172.85      162.89     42.52 o 
   3   3  25      236.18      262.82     72.34 o 
   4   3  25      570.44      577.39     61.45 o 
   5   3  25     1183.90     1184.08     69.36 o 
   6   3  25      364.46      420.41     44.30 o 
   7   3  25      118.76       18.51     54.26 o 
   8   3  25        9.25      116.77     63.81 o 
   9   3  25       50.51       62.61     61.51 o 
  10   3  25        0.57      -64.22     64.22 o 
 -10   4  25      144.26      103.32     39.23 o 
  -9   4  25       17.02       -4.00     36.45 o 
  -8   4  25        4.64       38.24     25.70 o 
  -7   4  25      267.65      196.83     46.31 o 
  -6   4  25      692.05      798.09     58.77 o 
  -5   4  25      286.57      327.58     40.25 o 
  -4   4  25       50.04       61.78     30.59 o 
  -3   4  25      639.59      655.53     60.43 o 
  -2   4  25      252.07      278.17     44.57 o 
  -1   4  25        4.93        0.91     39.09 o 
   0   4  25       42.69       68.73     36.00 o 
   1   4  25      201.08      272.62     30.68 o 
   2   4  25        2.23        3.41     28.98 o 
   3   4  25      260.58      248.16     43.67 o 
   4   4  25      282.75      287.44     39.41 o 
   5   4  25      150.51      162.41     35.43 o 
   6   4  25      210.52      181.39     38.56 o 
   7   4  25      620.31      681.71     85.00 o 
   8   4  25      200.39      275.07     83.75 o 
   9   4  25        8.99        0.12     54.84 o 
  -9   5  25      263.90      243.47     61.06 o 
  -8   5  25      215.59      260.79     42.71 o 
  -7   5  25      305.00      326.34     54.33 o 
  -6   5  25      340.02      351.11     42.45 o 
  -5   5  25     1485.91     1632.98     80.08 o 
  -4   5  25     2480.56     2443.60    114.45 o 
  -3   5  25     1364.60     1449.02     83.94 o 
  -2   5  25      388.17      372.61     48.88 o 
  -1   5  25      140.84      105.03     32.77 o 
   0   5  25      986.80      886.02     69.17 o 
   1   5  25     2526.02     2481.20     77.70 o 
   2   5  25     3391.16     3455.77    112.64 o 
   3   5  25     1971.82     2129.50     82.21 o 
   4   5  25      382.28      418.71     64.03 o 
   5   5  25        1.12       -1.96     28.71 o 
   6   5  25        5.86       -3.93     28.01 o 
   7   5  25      319.52      407.47     48.19 o 
   8   5  25     1232.42     1299.90     76.04 o 
   9   5  25     1030.30     1192.33    134.61 o 
  -8   6  25       15.09        2.67     43.26 o 
  -7   6  25      178.51      221.53     84.91 o 
  -6   6  25      179.50      128.61     47.15 o 
  -5   6  25        9.79      -29.93     49.40 o 
  -4   6  25       96.80      278.11     72.27 o 
  -3   6  25      507.25      484.79     89.93 o 
  -2   6  25      197.97      218.15     67.75 o 
  -1   6  25       54.95       18.95     57.40 o 
   0   6  25      144.48      188.45     71.42 o 
   1   6  25      184.08      254.94     74.70 o 
   2   6  25       12.96       39.05     28.90 o 
   3   6  25      166.29      231.43     42.73 o 
   4   6  25      341.61      384.47     62.07 o 
   5   6  25      130.51      174.53     35.90 o 
   6   6  25       18.42       42.96     37.15 o 
   7   6  25        2.38       23.73     39.23 o 
  -7   7  25       20.52      135.17     53.13 o 
  -6   7  25        5.67       -6.38     78.40 o 
  -5   7  25       52.48       95.51     63.45 o 
  -4   7  25        0.65       93.04     58.76 o 
  -3   7  25       60.08      101.41     60.17 o 
  -2   7  25       79.01       30.22     62.52 o 
  -1   7  25       37.77      -60.69     60.69 o 
   0   7  25        3.88       89.82     58.42 o 
   1   7  25       19.86       24.73     51.96 o 
   2   7  25       49.73       24.52     49.51 o 
   3   7  25        0.76       31.26     31.19 o 
   4   7  25       31.72       71.73     32.13 o 
   5   7  25      394.83      369.75     43.46 o 
   6   7  25      213.55      277.64     42.15 o 
  -4   8  25        7.50       51.19     62.50 o 
  -3   8  25       84.37      131.85     69.92 o 
  -2   8  25        0.60      -50.96     50.96 o 
  -1   8  25       96.27       86.34     59.24 o 
   0   8  25       90.31       15.91     52.77 o 
   1   8  25        1.01       62.30     57.74 o 
   2   8  25        0.71      -66.16     66.16 o 
   3   8  25      137.66      211.47     70.68 o 
   4   8  25       98.06       59.53     49.13 o 
 -11   0  26       63.71      107.02    126.09 o 
 -10   0  26        0.79       19.99     41.02 o 
  -9   0  26       15.09       30.85     40.54 o 
  -8   0  26      216.22      262.30     53.81 o 
  -7   0  26      113.67      182.29     56.11 o 
  -6   0  26        7.40       40.37     35.74 o 
  -5   0  26       76.44      194.23     63.85 o 
  -4   0  26      854.60      938.90    103.79 o 
  -3   0  26      713.69      765.83     93.72 o 
  -2   0  26       16.87       99.55     56.43 o 
  -1   0  26      292.80      498.51     80.99 o 
   0   0  26      117.91      137.92     38.14 o 
   1   0  26       15.98        4.60     32.17 o 
   2   0  26      461.49      499.74     85.66 o 
   3   0  26      421.81      407.82     79.57 o 
   4   0  26      527.59      547.66     83.43 o 
   5   0  26     2502.37     2304.27    162.68 o 
   6   0  26     2998.32     2930.74    186.73 o 
   7   0  26       98.80       94.59     72.44 o 
   8   0  26      251.14      339.27     77.08 o 
   9   0  26       27.17       75.65     52.59 o 
  10   0  26       66.26      207.29     66.70 o 
 -11   1  26       18.18       50.37     37.97 o 
 -10   1  26      267.99      316.74     39.15 o 
  -9   1  26      774.09      851.11     56.24 o 
  -8   1  26      374.68      389.70     54.88 o 
  -7   1  26      168.65      161.87     32.64 o 
  -6   1  26        8.33       20.74     25.02 o 
  -5   1  26      287.62      308.09     48.74 o 
  -4   1  26      983.78     1029.80     75.88 o 
  -3   1  26     2684.21     2590.19    116.21 o 
  -2   1  26     1598.35     1561.14     88.17 o 
  -1   1  26        7.56       23.44     28.49 o 
   0   1  26      190.10      248.83     30.35 o 
   1   1  26       45.82       36.19     23.65 o 
   2   1  26      331.20      373.16     51.18 o 
   3   1  26     1520.60     1542.41     91.79 o 
   4   1  26     2463.37     2621.34    118.08 o 
   5   1  26      630.18      618.98     63.54 o 
   6   1  26      219.63      180.46     33.10 o 
   7   1  26       15.78        5.94     31.15 o 
   8   1  26       81.08      167.89     46.60 o 
   9   1  26      223.12      279.20     55.46 o 
  10   1  26      422.33      568.28    105.02 o 
 -10   2  26       19.26       32.12     28.98 o 
  -9   2  26        7.53       29.22     28.01 o 
  -8   2  26      115.43      168.93     32.42 o 
  -7   2  26       35.82      -24.69     24.69 o 
  -6   2  26       55.65      122.43     35.58 o 
  -5   2  26      161.05      148.51     48.20 o 
  -4   2  26      271.89      297.10     48.74 o 
  -3   2  26       44.66       56.49     32.25 o 
  -2   2  26       71.31       79.03     34.43 o 
  -1   2  26     1054.17     1016.20     71.93 o 
   0   2  26      712.93      665.29     44.84 o 
   1   2  26       17.22       -1.51     22.24 o 
   2   2  26      109.64      119.31     29.10 o 
   3   2  26       25.69       26.05     32.58 o 
   4   2  26       64.23       37.31     34.04 o 
   5   2  26      804.23      858.48     61.34 o 
   6   2  26      620.49      667.04     55.37 o 
   7   2  26       16.47        6.58     32.23 o 
   8   2  26      171.47      250.12     74.14 o 
   9   2  26      275.51      227.55     74.08 o 
  10   2  26        7.02      -27.67     53.69 o 
 -10   3  26       75.04      120.99     32.63 o 
  -9   3  26      237.26      230.18     43.62 o 
  -8   3  26      717.08      697.96     69.78 o 
  -7   3  26     1288.92     1296.07     76.07 o 
  -6   3  26      870.10      892.70     64.40 o 
  -5   3  26      249.71      215.94     38.84 o 
  -4   3  26      621.05      659.40     63.62 o 
  -3   3  26       65.44      123.66     38.00 o 
  -2   3  26      110.34      126.66     36.49 o 
  -1   3  26      921.65      949.22     70.34 o 
   0   3  26     1267.18     1221.94    123.76 o 
   1   3  26     1002.72     1033.47     51.33 o 
   2   3  26      224.96      180.09     30.58 o 
   3   3  26      123.71      161.35     44.19 o 
   4   3  26      144.49      146.30     57.12 o 
   5   3  26      493.95      487.19     49.29 o 
   6   3  26      296.02      274.41     41.52 o 
   7   3  26      397.52      392.91     44.94 o 
   8   3  26      183.15      117.34     42.58 o 
   9   3  26       88.00      138.83     66.12 o 
  -9   4  26        0.44       75.04     37.43 o 
  -8   4  26       11.53      -30.08     32.44 o 
  -7   4  26       18.48       19.97     29.06 o 
  -6   4  26        5.46       30.03     29.81 o 
  -5   4  26       41.78       58.67     31.15 o 
  -4   4  26      187.70      178.99     85.37 o 
  -3   4  26        7.78       25.03     31.43 o 
  -2   4  26        3.01       18.27     28.02 o 
  -1   4  26       44.15        0.62     27.81 o 
   0   4  26      157.28      111.25     34.60 o 
   1   4  26       96.98       90.10     24.31 o 
   2   4  26      134.70      129.14     28.90 o 
   3   4  26       60.25       36.83     26.64 o 
   4   4  26       58.72       92.80     32.65 o 
   5   4  26       13.98       32.83     28.40 o 
   6   4  26       93.51       81.62     44.11 o 
   7   4  26        0.06      -24.96     30.87 o 
   8   4  26       14.11       23.00     38.87 o 
   9   4  26       39.51       96.27     70.02 o 
  -8   5  26       36.25      109.58     37.21 o 
  -7   5  26       22.54       35.05     30.85 o 
  -6   5  26        0.16      -32.33     32.33 o 
  -5   5  26      145.04      229.12     47.86 o 
  -4   5  26       99.24      112.15     37.11 o 
  -3   5  26      151.82       77.89     34.26 o 
  -2   5  26       47.50       83.70     32.93 o 
  -1   5  26        1.06       30.97     32.78 o 
   0   5  26        0.04       21.91     29.46 o 
   1   5  26        0.21       31.19     31.73 o 
   2   5  26        0.27       64.79     25.17 o 
   3   5  26       16.67       16.67     24.97 o 
   4   5  26       59.90       68.00     29.45 o 
   5   5  26      157.41      173.21     35.06 o 
   6   5  26       34.79       -7.54     33.72 o 
   7   5  26       83.99       55.74     34.69 o 
   8   5  26        0.01      -13.53     33.25 o 
  -7   6  26        1.23       47.93     40.91 o 
  -6   6  26       18.29      -39.50     39.50 o 
  -5   6  26       18.02       14.94     51.05 o 
  -4   6  26       29.02      128.68     67.57 o 
  -3   6  26      125.84      -19.11     62.42 o 
  -2   6  26       38.33       30.92     54.27 o 
  -1   6  26      225.53      313.43     71.44 o 
   0   6  26      186.75      140.83     63.35 o 
   1   6  26       59.16      122.12     70.42 o 
   2   6  26       29.03        1.62     28.41 o 
   3   6  26       76.34       87.86     39.86 o 
   4   6  26        2.11       20.94     27.94 o 
   5   6  26       24.98       42.43     30.75 o 
   6   6  26        1.43       59.14     34.70 o 
   7   6  26        1.01        1.82     36.94 o 
  -6   7  26      587.29      566.29     72.44 o 
  -5   7  26     1092.56     1330.38    141.61 o 
  -4   7  26       98.94      255.62     80.46 o 
  -3   7  26        5.71      157.23     72.07 o 
  -2   7  26       40.09       28.71     49.17 o 
  -1   7  26      341.61      392.02     80.90 o 
   0   7  26      497.17      627.63     98.56 o 
   1   7  26     1042.37     1072.46    124.99 o 
   2   7  26      618.17      636.64    102.16 o 
   3   7  26       69.30      132.32     32.46 o 
   4   7  26       36.88       23.03     28.28 o 
   5   7  26      124.48      199.45     39.33 o 
  -2   8  26       72.82       53.09     57.24 o 
  -1   8  26       38.05       46.21     58.08 o 
   0   8  26       30.27       26.61     59.59 o 
   1   8  26       17.18      -10.45     57.13 o 
   2   8  26       84.60      200.30     72.02 o 
 -10   1  27      398.64      432.51     47.24 o 
  -9   1  27      231.83      228.16     36.75 o 
  -8   1  27       84.10       98.26     32.13 o 
  -7   1  27       68.33       39.22     25.73 o 
  -6   1  27      391.34      424.43     45.78 o 
  -5   1  27      899.43      901.39    160.42 o 
  -4   1  27      961.89     1034.07     80.76 o 
  -3   1  27     1291.71     1249.57     84.08 o 
  -2   1  27      681.62      597.64     60.99 o 
  -1   1  27      180.37      194.37     49.73 o 
   0   1  27      845.57      903.85     57.42 o 
   1   1  27      992.79      974.64     53.05 o 
   2   1  27      469.05      422.40     42.25 o 
   3   1  27      609.42      765.52    184.49 o 
   4   1  27      305.87      248.05     49.73 o 
   5   1  27       10.04       68.94     38.76 o 
   6   1  27       32.01       55.30     37.94 o 
   7   1  27       93.70       80.73     43.69 o 
   8   1  27      305.15      286.38     42.74 o 
   9   1  27      226.60      248.13     54.32 o 
 -10   2  27        3.90        3.85     32.30 o 
  -9   2  27       51.69       69.41     34.90 o 
  -8   2  27       69.59       72.56     34.63 o 
  -7   2  27       25.97       -0.18     31.40 o 
  -6   2  27        1.14      -32.33     32.33 o 
  -5   2  27        0.49       -9.94     74.63 o 
  -4   2  27       32.09       82.18     39.58 o 
  -3   2  27      326.19      344.30     68.63 o 
  -2   2  27      181.59      134.84     40.29 o 
  -1   2  27        0.92       80.78     37.05 o 
   0   2  27      397.72      382.18     50.22 o 
   1   2  27      156.82      170.70     28.40 o 
   2   2  27       56.46      135.32     33.15 o 
   3   2  27      366.14      357.83     53.84 o 
   4   2  27      551.97      553.29     60.62 o 
   5   2  27      384.78      432.30     92.23 o 
   6   2  27       88.46       99.29     58.07 o 
   7   2  27      145.12      165.57     38.43 o 
   8   2  27        6.18        1.68     41.61 o 
   9   2  27       51.14       81.90     63.30 o 
  -9   3  27        1.65       -9.67     30.83 o 
  -8   3  27       16.25        3.64     28.37 o 
  -7   3  27       50.62       22.76     30.87 o 
  -6   3  27       54.65       70.74     33.44 o 
  -5   3  27      692.71      797.05    126.83 o 
  -4   3  27     1171.73     1192.50     84.11 o 
  -3   3  27      119.06      103.34     39.64 o 
  -2   3  27        6.12       -6.47     30.10 o 
  -1   3  27       74.66       97.97     41.92 o 
   0   3  27      173.31      216.14     43.19 o 
   1   3  27       51.95       87.63     24.62 o 
   2   3  27      726.12      765.55     65.08 o 
   3   3  27      173.09      243.22     95.73 o 
   4   3  27      109.25       86.62     40.72 o 
   5   3  27       61.52       42.80     38.09 o 
   6   3  27       73.72       77.72     32.45 o 
   7   3  27       23.67       38.19     43.35 o 
   8   3  27      616.54      680.09     61.56 o 
   9   3  27      489.60      621.11    105.38 o 
  -9   4  27       65.56      126.63     39.50 o 
  -8   4  27        1.29       18.58     35.79 o 
  -7   4  27        8.93       28.60     31.39 o 
  -6   4  27       21.25       24.82     29.04 o 
  -5   4  27       48.29       72.12     75.11 o 
  -4   4  27       24.20       10.56     33.13 o 
  -3   4  27      198.14      304.61     48.71 o 
  -2   4  27      533.16      533.45     59.25 o 
  -1   4  27      170.23      191.20     46.37 o 
   0   4  27      833.29      780.35     71.68 o 
   1   4  27      866.38      942.20     51.57 o 
   2   4  27      149.83      144.58     26.57 o 
   3   4  27       77.58       90.88     28.19 o 
   4   4  27      314.50      377.67     55.63 o 
   5   4  27       60.92       54.52     34.30 o 
   6   4  27      159.41      167.57     35.91 o 
   7   4  27      271.00      276.90     45.98 o 
   8   4  27       51.09       30.85     36.07 o 
  -8   5  27      494.22      528.89     58.53 o 
  -7   5  27      533.34      586.42     56.67 o 
  -6   5  27      172.47      286.78     43.62 o 
  -5   5  27       16.35       18.03     46.07 o 
  -4   5  27        3.82       36.25     32.73 o 
  -3   5  27      142.98      131.28     37.87 o 
  -2   5  27      960.76     1068.77     75.80 o 
  -1   5  27     1565.29     1692.69     93.85 o 
   0   5  27      714.53      626.55     73.15 o 
   1   5  27        3.94        2.01     28.37 o 
   2   5  27       20.92      -29.64     29.64 o 
   3   5  27      121.09      123.86     42.41 o 
   4   5  27      739.67      709.81     69.11 o 
   5   5  27     1292.86     1523.10     80.50 o 
   6   5  27     1045.43     1163.54     71.45 o 
   7   5  27      319.95      313.26     46.56 o 
  -6   6  27       21.24      -30.03     40.54 o 
  -5   6  27        5.41       32.67     66.12 o 
  -4   6  27       96.87      149.38     69.33 o 
  -3   6  27       71.33       23.89     51.57 o 
  -2   6  27        1.17       -8.58     51.10 o 
  -1   6  27       53.46       53.95     57.70 o 
   0   6  27      130.78      233.60     73.41 o 
   1   6  27      445.28      590.24     97.65 o 
   2   6  27      175.28      181.10     37.83 o 
   3   6  27        1.29       96.75     38.81 o 
   4   6  27        6.21       45.13     34.52 o 
   5   6  27        8.53        9.71     30.81 o 
   6   6  27      171.38      120.96     41.82 o 
  -4   7  27       75.85      174.27     71.60 o 
  -3   7  27       57.49       63.36     57.61 o 
  -2   7  27       38.66       62.99     60.08 o 
  -1   7  27      195.10      113.58     69.81 o 
   0   7  27        0.52      -47.00     58.65 o 
   1   7  27      132.37       67.05     61.58 o 
   2   7  27        2.81      -18.62     53.41 o 
   3   7  27        4.44      -12.73     28.50 o 
   4   7  27       18.72       63.96     38.45 o 
  -9   0  28       82.53       75.55     46.35 o 
  -8   0  28       11.04       89.40     46.03 o 
  -7   0  28       31.21      130.77     45.91 o 
  -6   0  28       30.97      105.23     63.52 o 
  -5   0  28      200.55      306.04     77.58 o 
  -4   0  28      964.37     1138.42    119.06 o 
  -3   0  28      629.55      729.38     94.82 o 
  -2   0  28       32.88      129.60     60.07 o 
  -1   0  28      284.81      310.31     73.05 o 
   0   0  28        3.14       69.88     48.33 o 
   1   0  28      147.15       39.62     67.80 o 
   2   0  28      720.38      746.75     69.01 o 
   3   0  28      168.37      124.72     62.29 o 
   4   0  28      222.57      247.95     68.97 o 
   5   0  28      824.13      897.56    116.02 o 
   6   0  28      169.03      202.08     70.68 o 
   7   0  28       92.36       23.77     53.09 o 
   8   0  28     1140.15     1207.67    136.53 o 
   9   0  28      291.79      424.08     89.50 o 
  -9   1  28        0.79       35.96     30.74 o 
  -8   1  28       60.96       95.35     35.95 o 
  -7   1  28      268.77      353.99     83.63 o 
  -6   1  28      428.21      560.33     70.17 o 
  -5   1  28      231.87      244.19     52.10 o 
  -4   1  28       26.49       35.59     50.40 o 
  -3   1  28       14.12       88.27     50.83 o 
  -2   1  28       53.29       14.91     30.87 o 
  -1   1  28      378.36      514.14     57.41 o 
   0   1  28     1627.21     1777.85     97.17 o 
   1   1  28     1781.65     1715.39     69.36 o 
   2   1  28      168.22       93.64     37.28 o 
   3   1  28       20.72      -13.42     66.54 o 
   4   1  28        9.03       69.35     39.10 o 
   5   1  28        9.38       50.60     38.68 o 
   6   1  28      177.19      241.91     50.24 o 
   7   1  28      793.72      752.01     60.14 o 
   8   1  28      376.10      438.15     51.96 o 
   9   1  28      109.86      149.74     65.55 o 
  -9   2  28       76.90       80.92     34.12 o 
  -8   2  28       85.92      119.32     32.08 o 
  -7   2  28      145.13      142.45     56.84 o 
  -6   2  28        0.09       13.90     32.00 o 
  -5   2  28      182.56      145.27     43.17 o 
  -4   2  28      181.10      196.97     47.27 o 
  -3   2  28       97.14       68.49     84.59 o 
  -2   2  28      395.39      402.89     81.25 o 
  -1   2  28      522.64      534.62     59.36 o 
   0   2  28       14.52       60.46     38.10 o 
   1   2  28      124.56      157.88     30.46 o 
   2   2  28      317.35      325.04     34.65 o 
   3   2  28      305.00      264.50     47.61 o 
   4   2  28       80.87       65.27     39.91 o 
   5   2  28      495.05      538.02     62.40 o 
   6   2  28        3.68       61.36     40.96 o 
   7   2  28       34.84       22.82     31.39 o 
   8   2  28      420.89      394.43     49.84 o 
  -8   3  28      392.41      349.27     46.59 o 
  -7   3  28      285.45      251.48     62.05 o 
  -6   3  28      930.97      932.54     67.26 o 
  -5   3  28      946.30      995.33    144.76 o 
  -4   3  28     1321.08     1339.62    235.79 o 
  -3   3  28      691.38      710.98     68.28 o 
  -2   3  28      462.30      458.09    102.10 o 
  -1   3  28      849.65      842.11     69.60 o 
   0   3  28      122.76       84.75     35.87 o 
   1   3  28      133.38      141.83     26.67 o 
   2   3  28      289.47      312.14     60.22 o 
   3   3  28      565.97      546.89     49.50 o 
   4   3  28      466.85      586.05     66.15 o 
   5   3  28      573.81      644.43     65.98 o 
   6   3  28       26.90       34.32     30.72 o 
   7   3  28       50.28      -21.60     55.51 o 
   8   3  28       75.28       94.49     48.29 o 
  -8   4  28       35.08       25.18     47.24 o 
  -7   4  28       22.27      -36.40     40.69 o 
  -6   4  28        5.34       23.85     31.15 o 
  -5   4  28        4.36       19.39     35.23 o 
  -4   4  28        6.18       -0.54     61.03 o 
  -3   4  28       26.59       48.25     33.76 o 
  -2   4  28      502.85      469.42     57.78 o 
  -1   4  28      175.93      157.52     39.91 o 
   0   4  28        8.21        2.93     38.95 o 
   1   4  28       31.93       38.10     22.79 o 
   2   4  28        3.14       52.04     24.86 o 
   3   4  28        0.57       -3.89     26.43 o 
   4   4  28       27.08       69.88    107.97 o 
   5   4  28       44.27       -9.03     36.02 o 
   6   4  28       63.68       82.08     37.82 o 
   7   4  28      164.24      175.99     71.20 o 
  -7   5  28       11.03       70.52     47.52 o 
  -6   5  28       25.09       -9.74     57.00 o 
  -5   5  28       44.65      131.28     71.73 o 
  -4   5  28        7.89       80.07     41.46 o 
  -3   5  28       10.46       -5.84     55.19 o 
  -2   5  28       47.65      -42.83     59.52 o 
  -1   5  28       82.80      146.23     65.26 o 
   0   5  28      206.25      211.00     70.29 o 
   1   5  28       48.43      121.79     65.50 o 
   2   5  28        5.39      -15.48     30.45 o 
   3   5  28       22.35       42.53     46.00 o 
   4   5  28        9.15       59.35     37.09 o 
   5   5  28        7.35       13.76     29.82 o 
   6   5  28        1.56       -1.13     37.73 o 
  -5   6  28       54.30      -27.49     63.42 o 
  -4   6  28       12.81      178.13     71.27 o 
  -3   6  28        0.81      -59.94     60.20 o 
  -2   6  28        1.99      -55.58     55.58 o 
  -1   6  28       26.94      -49.02     52.68 o 
   0   6  28       56.15       -2.19     55.36 o 
   1   6  28        2.29       58.89     54.55 o 
   2   6  28      336.74      259.23     74.08 o 
   3   6  28      306.13      353.51     44.95 o 
   4   6  28        6.55       70.12    104.34 o 
  -2   7  28      915.09     1175.65    134.94 o 
  -1   7  28      288.48      388.82     85.56 o 
   0   7  28      159.60      214.66     73.58 o 
   1   7  28      110.96      109.56     67.58 o 
  -8   1  29      266.41      356.03     42.08 o 
  -7   1  29      187.06      182.40     40.74 o 
  -6   1  29      172.38      178.21     50.58 o 
  -5   1  29      298.21      325.06     57.00 o 
  -4   1  29      346.43      439.82     58.95 o 
  -3   1  29      550.22      515.11     59.96 o 
  -2   1  29      914.30     1049.13     80.39 o 
  -1   1  29      759.81      766.90     70.14 o 
   0   1  29      671.84      792.20     70.41 o 
   1   1  29      189.60      184.84     40.82 o 
   2   1  29      165.96      125.49     32.43 o 
   3   1  29      206.01      221.04     51.24 o 
   4   1  29      500.15      567.19    132.58 o 
   5   1  29      263.19      254.63     49.10 o 
   6   1  29      294.15      228.32     45.74 o 
   7   1  29      120.24      168.20     46.78 o 
   8   1  29        8.33       20.47     51.12 o 
  -8   2  29       99.04       12.22     35.04 o 
  -7   2  29       59.41      138.10     44.23 o 
  -6   2  29      245.03      204.27     50.51 o 
  -5   2  29      654.42      614.60     69.74 o 
  -4   2  29      102.02       83.17     39.79 o 
  -3   2  29      125.04      184.79     45.52 o 
  -2   2  29      203.99      222.63     44.29 o 
  -1   2  29       14.91       46.90     37.47 o 
   0   2  29      297.31      273.66     96.56 o 
   1   2  29      439.41      495.41     42.57 o 
   2   2  29      163.44      195.95     32.81 o 
   3   2  29       39.58       81.26     43.48 o 
   4   2  29       94.76      125.19     65.32 o 
   5   2  29       72.95       85.78     57.61 o 
   6   2  29      215.00      318.31    125.46 o 
   7   2  29       78.16       96.64     34.66 o 
  -8   3  29      364.44      342.25     58.81 o 
  -7   3  29      401.09      363.89     54.92 o 
  -6   3  29        5.76        7.64     39.58 o 
  -5   3  29       80.16      105.56     44.36 o 
  -4   3  29       55.60       96.09     42.28 o 
  -3   3  29       96.12      167.41     44.52 o 
  -2   3  29      161.26      193.14     44.65 o 
  -1   3  29      606.09      726.05     68.89 o 
   0   3  29      218.89      177.69     41.51 o 
   1   3  29       44.48      111.38     27.14 o 
   2   3  29       63.10       35.85     27.13 o 
   3   3  29        1.47       24.67     57.95 o 
   4   3  29        5.16       57.67     66.56 o 
   5   3  29      404.29      433.30    109.20 o 
   6   3  29      449.67      499.47    108.86 o 
   7   3  29       60.15       54.27     39.31 o 
  -7   4  29        2.86      -18.86     34.22 o 
  -6   4  29       17.80      -20.56     49.05 o 
  -5   4  29        0.98       69.78     38.42 o 
  -4   4  29        5.89       39.40     36.41 o 
  -3   4  29      208.73      275.85     52.17 o 
  -2   4  29       54.42       35.45    107.93 o 
  -1   4  29      109.99      168.36     39.63 o 
   0   4  29      537.11      535.61     59.78 o 
   1   4  29      421.64      468.20     59.21 o 
   2   4  29        0.98       20.11     25.65 o 
   3   4  29      401.53      458.82     47.79 o 
   4   4  29      317.76      395.17     45.77 o 
   5   4  29        3.53      -40.38     40.38 o 
   6   4  29       25.08      104.51     36.72 o 
  -5   5  29      452.45      455.75     89.44 o 
  -4   5  29      672.94      741.32    112.01 o 
  -3   5  29      203.75      265.88     78.28 o 
  -2   5  29        6.22       17.67     50.33 o 
  -1   5  29        2.11       20.79     54.61 o 
   0   5  29       31.35      108.16     64.62 o 
   1   5  29      477.56      536.58     96.65 o 
   2   5  29     1297.27     1333.67     76.46 o 
   3   5  29      736.40      813.02     61.59 o 
   4   5  29      168.53      155.02     43.97 o 
   5   5  29        3.14      -12.78     36.77 o 
  -3   6  29      111.73      160.96     76.73 o 
  -2   6  29       73.45       64.02     56.38 o 
  -1   6  29        0.69       25.19     59.87 o 
   0   6  29       18.75       41.01     56.37 o 
   1   6  29       26.37      -64.38     64.38 o 
   2   6  29      107.59      128.25     74.42 o 
   3   6  29      143.97      135.05     35.74 o 
  -8   0  30      103.26      165.72     64.65 o 
  -7   0  30       25.38       19.43     55.73 o 
  -6   0  30        1.87      -52.10     56.90 o 
  -5   0  30       52.52      178.54     70.79 o 
  -4   0  30        1.41      133.82     63.88 o 
  -3   0  30      876.75      915.00    111.37 o 
  -2   0  30     2010.37     1697.90    141.60 o 
  -1   0  30     1682.20     1607.62    138.47 o 
   0   0  30      618.33      508.18     85.77 o 
   1   0  30       38.58       39.60     34.83 o 
   2   0  30      277.65      305.15     57.70 o 
   3   0  30       16.80       -5.41     49.50 o 
   4   0  30       10.65       37.80     53.72 o 
   5   0  30       76.08       83.51     62.30 o 
   6   0  30       81.79       -5.71     60.62 o 
   7   0  30        0.28        5.10     56.42 o 
  -7   1  30        0.46      161.48     49.66 o 
  -6   1  30       84.89      206.29     56.08 o 
  -5   1  30        2.71       23.83     38.00 o 
  -4   1  30       42.73      120.96     94.72 o 
  -3   1  30      283.74      336.43    100.14 o 
  -2   1  30      613.04      557.99     64.57 o 
  -1   1  30      290.52      284.10     74.01 o 
   0   1  30        0.91        4.49     43.27 o 
   1   1  30       31.63       49.14     26.97 o 
   2   1  30      126.13      130.61     29.29 o 
   3   1  30     1154.56     1260.96     75.25 o 
   4   1  30     1173.17     1239.04    130.59 o 
   5   1  30      160.93      135.06     53.07 o 
   6   1  30      125.89       91.92     61.56 o 
   7   1  30       84.41      -16.32     41.55 o 
  -7   2  30       16.13        4.09     39.99 o 
  -6   2  30       66.27      117.47     64.50 o 
  -5   2  30      158.91      210.86     52.53 o 
  -4   2  30      237.88      332.67     57.88 o 
  -3   2  30        6.80      -24.93     41.86 o 
  -2   2  30       82.57      135.39     40.35 o 
  -1   2  30       41.25       17.09     35.29 o 
   0   2  30      115.86      103.00     37.05 o 
   1   2  30      454.59      462.69     42.85 o 
   2   2  30      425.85      456.90     41.72 o 
   3   2  30      132.27      174.70     38.73 o 
   4   2  30       10.41      -13.27     40.46 o 
   5   2  30        4.95      -43.38     43.38 o 
   6   2  30       43.03       -0.56     39.21 o 
  -7   3  30       70.78       71.08     61.05 o 
  -6   3  30      386.05      444.67     63.38 o 
  -5   3  30      329.96      305.97     54.88 o 
  -4   3  30       56.12       53.90     38.53 o 
  -3   3  30      324.39      355.32     55.87 o 
  -2   3  30      418.32      450.37     59.05 o 
  -1   3  30      816.85      822.49     73.61 o 
   0   3  30     1011.56      990.69     76.59 o 
   1   3  30      986.74      905.93     75.03 o 
   2   3  30      387.29      388.20     38.94 o 
   3   3  30      115.59       84.09     32.59 o 
   4   3  30       21.99      -25.87     45.70 o 
   5   3  30      115.49      103.51     59.89 o 
   6   3  30      459.87      511.54     68.78 o 
  -6   4  30       67.00      127.36    103.88 o 
  -5   4  30       48.43       97.90     42.88 o 
  -4   4  30       56.15      104.71     41.76 o 
  -3   4  30        0.88      -30.77     38.64 o 
  -2   4  30       16.93        5.95     35.61 o 
  -1   4  30       65.26       82.95     37.23 o 
   0   4  30       35.94       15.06     59.81 o 
   1   4  30      115.71       91.69     37.26 o 
   2   4  30       73.53       68.03     26.64 o 
   3   4  30        1.05       21.73     35.21 o 
   4   4  30        3.93        9.76     29.50 o 
   5   4  30      139.03      124.57     43.15 o 
  -4   5  30        9.56      127.52     72.27 o 
  -3   5  30       24.78       47.70     67.23 o 
  -2   5  30       17.98      -45.99     54.25 o 
  -1   5  30       64.78       -0.84     54.09 o 
   0   5  30       16.62       22.05     55.75 o 
   1   5  30       27.08       75.42     60.93 o 
   2   5  30        0.46      -15.10     32.17 o 
   3   5  30       17.68        4.95     33.55 o 
  -6   1  31      109.11       52.67     61.04 o 
  -5   1  31      221.29      340.32    102.27 o 
  -4   1  31      429.18      474.10     65.07 o 
  -3   1  31       14.84       32.28     42.63 o 
  -2   1  31        7.67       61.57     51.35 o 
  -1   1  31        3.57       11.80     33.17 o 
   0   1  31        5.56       50.47     42.67 o 
   1   1  31      107.25      129.14     29.14 o 
   2   1  31      472.49      557.62     46.55 o 
   3   1  31      370.43      440.49     43.13 o 
   4   1  31      141.01      132.43     62.91 o 
   5   1  31       40.15       40.55     44.42 o 
   6   1  31      167.99      182.48     94.74 o 
  -6   2  31       69.70       76.98     47.36 o 
  -5   2  31       22.05       51.43     42.18 o 
  -4   2  31       93.00      111.16     58.73 o 
  -3   2  31       26.40       27.26     39.68 o 
  -2   2  31      223.64      207.35     76.94 o 
  -1   2  31      159.60      118.54     39.51 o 
   0   2  31        1.11        4.53     33.42 o 
   1   2  31        3.65        7.43     37.38 o 
   2   2  31      152.09      194.30     34.04 o 
   3   2  31      459.12      481.55     48.08 o 
   4   2  31      421.10      300.43     55.76 o 
   5   2  31      101.26      143.83     43.28 o 
  -5   3  31      181.40      195.76    117.68 o 
  -4   3  31      413.85      490.65     79.02 o 
  -3   3  31      188.95      247.95     53.28 o 
  -2   3  31      134.30      182.12     46.09 o 
  -1   3  31       86.58      120.07     45.12 o 
   0   3  31       80.38      114.28     42.64 o 
   1   3  31      295.18      313.19     51.79 o 
   2   3  31      604.70      566.89     46.07 o 
   3   3  31      410.55      449.02     43.41 o 
   4   3  31        2.40       31.66     32.54 o 
  -4   4  31        3.47       63.40     42.10 o 
  -3   4  31      110.85      151.52     45.33 o 
  -2   4  31        1.59       44.54     40.49 o 
  -1   4  31        3.33       36.00     36.01 o 
   0   4  31       86.88       37.96     34.60 o 
   1   4  31      116.59      133.87     49.84 o 
   2   4  31       21.56       55.62     26.20 o 
   3   4  31      282.43      247.95     46.24 o 
  -1   5  31      755.60      748.51    111.26 o 
   0   5  31      483.10      483.36     97.98 o 
  -5   0  32      433.96      437.14     91.64 o 
  -4   0  32       18.55       84.00     66.04 o 
  -3   0  32       30.11       77.08     50.97 o 
  -2   0  32      114.49       67.62     52.85 o 
  -1   0  32       74.14       17.89     50.25 o 
   0   0  32        0.78       25.83     48.96 o 
   1   0  32      324.99      403.60     82.32 o 
   2   0  32      630.68      641.72     70.95 o 
   3   0  32      420.56      512.09     66.55 o 
   4   0  32      105.61      140.72     70.26 o 
  -5   1  32      568.92      607.27     74.57 o 
  -4   1  32      127.17      105.61     44.95 o 
  -3   1  32       66.07       82.11     59.19 o 
  -2   1  32        0.75      -69.98     69.98 o 
  -1   1  32      271.71      318.48     95.89 o 
   0   1  32      604.95      685.76     72.10 o 
   1   1  32      367.92      375.85     58.85 o 
   2   1  32       24.04      -12.28     26.96 o 
   3   1  32      173.61      222.23     35.51 o 
   4   1  32      157.53      188.33     51.89 o 
  -4   2  32        0.94       66.37     43.31 o 
  -3   2  32        0.20      -33.26     39.97 o 
  -2   2  32        4.49       18.92     46.56 o 
  -1   2  32       90.11       75.05     38.91 o 
   0   2  32        0.32      -19.11     60.98 o 
   1   2  32      104.81       85.46     48.03 o 
   2   2  32       98.39       51.49     28.70 o 
   3   2  32        2.23       22.42     30.88 o 
   4   2  32       13.33        7.05     45.28 o 
  -3   3  32      800.42      771.73     75.66 o 
  -2   3  32      179.90      172.38     48.23 o 
  -1   3  32       21.60       43.11     86.14 o 
   0   3  32       46.94       47.90     37.88 o 
   1   3  32       52.20       70.00     39.63 o 
   2   3  32      132.46       63.33     38.98 o 
   3   3  32      606.66      677.00     52.20 o 
  -1   4  32      159.97      126.65     43.22 o 
   0   4  32       31.80      106.71     36.98 o 
  -3   1  33      141.95      167.82     50.12 o 
  -2   1  33      356.80      391.79    117.10 o 
  -1   1  33      466.23      471.87     76.38 o 
   0   1  33      230.40      335.56     55.07 o 
   1   1  33       37.04        3.69     99.88 o 
   2   1  33        0.51       29.82     28.04 o 
  -2   2  33      103.17      136.36     64.23 o 
  -1   2  33      145.47      136.37     65.74 o 
   0   2  33      130.06      163.31     45.20 o 
   1   2  33       64.28       62.24     46.39 o 
                                                 
